# Supplementary material for: Young adult preference analysis on the attributes of COVID-19 vaccine in the Philippines: A conjoint analysis approach
Source: Public Health Pract (Oxf). 2022 Jul 19;4:100300. doi: 10.1016/j.puhip.2022.100300 (PMC9293378; doi:10.1016/j.puhip.2022.100300)
Supplement: Multimedia component 1 [file mmc1.xlsx]

## Sheet: Form Responses 1
Pfizer + Personal Physician + Free from employer + 50.4% Efficacy + 1 in 100 patients side effect + weakened vaccine type + 1 dose administration	Moderna + Personal Physician + Free from the government + 66.3% Efficacy + 1 in 50 patients side effect + mRNA vaccine type + 1 dose administration	Sinovac + Personal Physician + Government Discount + 66.3% Efficacy + 1 in 2 patients side effects + mRNA vaccine type + 1 dose administration	Sinovac + Personal Preference + Free from the government + 95% Efficacy + 1 in 2 patients side effect + weakened vaccine type + 2 doses administration	Pfizer + Personal Preference + Free from the government + 94% Efficacy + 1 in 50 patients side effect + mRNA vaccine type + 2 doses administration	Sinovac + WHO + Free from the government + 95% Efficacy + 1 in 2 patients side effect + weakened vaccine type + 1 dose administration	Johnsons and Johnsons + Personal Preference + Fully Paid + 50.4% Efficacy + 1 in 2 patients side effect + mRNA vaccine type + 2 doses administration	Aztra + WHO + Government Discount + 50.4% Efficacy + 1 in 50 patients side effect + weakened vaccine type + 2 doses administration	Moderna + Personal Physician + Free from the government + 94% Efficacy + 1 in 100 patients side effect + mRNA vaccine type + 1 dose administration	Moderna + WHO + Free from employer + 95% Efficacy + 1 in 100 patients side effect + weakened vaccine type + 2 doses administration	Aztra + Personal Preference + Free from employer + 66.3% Efficacy + 1 in 2 patients side effect + mRNA vaccine type + 1 dose administration	Johnsons and Johnsons + Personal Physician + Government Discount + 95% Efficacy + 1 in 50 patients side effect + weakened vaccine type + 1 dose administration	Sinovac + WHO + Fully Paid + 94% Efficacy + 1 in 50 patients side effect + weakened vaccine type + 1 dose administration	Sinovac + Personal Physician + Free from the government + 50.4% Efficacy + 1 in 2 patients side effect + weakened vaccine type + 1 dose administration	Sinovac + Personal Preference + Government Discount + 50.4% Efficacy + 1 in 100 patients side effect + mRNA vaccine type + 1 dose administration	Sinovac + WHO + Free from the government + 50.4% Efficacy + 1 in 50 patients side effect + mRNA vaccine type + 2 doses administration	Johnsons and Johnsons + Personal Physician + Government Discount + 50.4% Efficacy + 1 in 50 patients side effect + mRNA vaccine type + 2 doses administration	Pfizer + WHO + Government Discount + 66.3% Efficacy + 1 in 2 patients side effect + weakened vaccine type + 1 dose administration	Pfizer + WHO + Free from employer + 50.4% Efficacy + 1 in 50 patients side effect + mRNA vaccine type + 2 doses administration	Sinovac + WHO + Government Discount + 94% Efficacy + 1 in 2 patients side effect + weakened vaccine type + 2 doses administration	Pfizer + WHO + Government Discount + 76% Efficacy + 1 in 2 patients side effect + mRNA vaccine type + 2 doses administration	Johnsons and Johnsons + WHO + Free from the government + 66.3% Efficacy + 1 in 100 patients side effect + weakened vaccine type + 2 dose administration	Pfizer + WHO + Fully Paid + 76% Efficacy + 1 in 50 patients side effect + weakened vaccine type + 1 dose administration	Pfizer + Personal Physician + Free from the government + 50.4% Efficacy + 1 in 2 patients side effect + weakened vaccine type + 1 dose administration	Johnsons and Johnsons + WHO + Free from employer + 94% Efficacy + 1 in 2 patients side effect + weakened vaccine type + 1 dose administration	Sinovac + WHO + Government Discount + 95% Efficacy + 1 in 100 patients side effect + mRNA vaccine type + 2 doses administration	Pfizer + Personal Physician + Fully Paid + 95% Efficacy+ 1 in 100 patients side effect + weakened vaccine type + 2 doses administration	Aztra + WHO + Government Discount + 95% Efficacy + 1 in 100 patients side effect + mRNA vaccine type + 1 dose administration	Pfizer + Personal Preference + Free from the government + 95% Efficacy + 1 in 50 patients side effect + mRNA vaccine type + 1 dose administration	Sinovac + Personal Physician + Free from employer + 76% Efficacy + 1 in 2 patients side effect + mRNA vaccine type + 2 doses administration	Moderna + Personal Preference + Government Discount + 76% Efficacy + 1 in 50 patients side effect + weakened vaccine type + 1 dose administration	Aztra + Personal Physician + Fully Paid + 94% Efficacy + 1 in 2 patients side effect + mRNA vaccine type + 2 doses administration	Moderna + Personal Physician + Free from the government + 66.3% Efficacy + 1 in 50 patients side effect + mRNA vaccine type + 2 doses administration	Sinovac + Personal Physician + Fully Paid + 76% Efficacy + 1 in 100 patients side effect + mRNA vaccine type + 1 dose administration	Pfizer + WHO + Fully Paid + 50.4% Efficacy + 1 in 2 patients side effect + mRNA vaccine type + 1 dose administration	Pfizer + WHO + Free from the government + 95% Efficacy + 1 in 2 patients side effect + mRNA vaccine type + 1 dose administration	Moderna + WHO + Fully Paid + 50.4% Efficacy + 1 in 2 patients side effect + mRNA vaccine type + 1 dose administration	Moderna + Personal Preference + Government Discount + 50.4% Efficacy + 1 in 2 patients side effect + weakened vaccine type + 1 dose administration	Pfizer + Personal Physician + Government Discount + 95% Efficacy + 1 in 2 patients side effect + mRNA vaccine type + 2 doses administration	Aztra + Personal Physician + Fully Paid + 95% Efficacy + 1 in 50 patients side effect + weakened vaccine type + 1 dose administration	Sinovac + WHO + Fully Paid + 66.3% Efficacy + 1 in 50 patients side effect + mRNA vaccine type + 1 dose administration	Johnsons and Johnsons + WHO + Free from the government + 76% Efficacy + 1 in 100 patients side effect + mRNA vaccine type + 1 dose administration	Sinovac + WHO + Fully Paid + 66.3% Efficacy + 1 in 2 patients side effect + weakened vaccine type + 2 doses administration	Pfizer + Personal Preference + Fully Paid + 66.3% Efficacy + 1 in 100 patients side effect + weakened vaccine type + 2 doses administration	Aztra + Personal Preference + Free from the government + 76% Efficacy + 1 in 2 patients side effect + weakened vaccine type + 2 doses administration	Sinovac + Personal Preference + Free from employer 95% Efficacy + 1 in 50 patients side effect + mRNA vaccine type + 1 dose administration	Moderna + WHO + Fully Paid + 95% Efficacy + 1 in 2 patients side effect + mRNA vaccine type + 2 doses administration	Sinovac + Personal Preference + Fully Paid + 50.4% Efficacy + 1 in 100 patients side effect + weakened vaccine type + 2 doses administration	Pfizer + Personal Preference + Government Discount + 94% Efficacy + 1 in 100 patients side effect + mRNA vaccine type + 1 dose administration	Aztra + WHO + Free from the government + 50.4% Efficacy + 1 in 100 patients side effect + mRNA vaccine type + 1 dose administration
3	3	7	7	4	7	4	4	4	4	4	5	4	3	3	3	3	4	3	5	4	5	4	3	6	6	5	5	5	5	5	6	5	5	5	6	3	3	5	5	6	4	6	5	6	4	5	6	5	2
5	6	5	4	5	6	5	5	6	7	6	5	6	4	4	4	4	3	5	5	5	4	5	4	4	4	5	4	5	5	5	4	6	4	4	6	5	5	5	5	6	5	4	5	6	4	5	6	5	5
6	5	6	6	5	5	5	6	5	6	6	5	6	5	6	5	6	6	6	6	6	5	5	5	4	6	4	6	6	5	5	6	5	6	5	5	5	4	6	6	5	6	5	5	5	6	5	5	6	5
4	5	5	7	7	4	3	2	7	7	3	6	4	4	4	4	6	7	7	4	4	6	6	6	6	4	7	3	6	3	6	3	6	3	5	7	6	5	5	3	3	5	4	5	3	4	6	3	3	3
4	4	4	4	4	4	4	4	4	4	4	4	4	4	4	4	4	4	4	4	4	4	4	4	4	4	4	4	4	4	4	4	4	4	4	4	4	4	4	4	4	4	4	4	4	4	4	4	4	4
4	4	4	4	4	4	4	4	4	4	4	4	4	4	4	4	4	4	4	4	3	5	4	5	5	4	4	3	5	5	5	5	5	4	4	4	4	5	5	5	4	6	4	4	4	4	4	4	4	4
4	4	6	6	5	5	6	5	5	6	5	5	4	3	4	4	3	6	3	5	4	4	3	3	4	3	5	5	5	6	5	5	4	4	5	5	4	5	5	5	4	5	5	5	5	5	5	5	3	5
1	2	1	1	1	1	1	1	1	1	1	1	1	1	1	1	1	1	1	1	1	1	1	1	1	1	1	1	1	1	1	1	1	1	1	1	1	1	1	1	1	1	1	1	1	1	1	1	6	1
1	1	1	1	1	1	1	1	1	1	1	1	1	1	1	1	1	1	1	1	1	1	1	1	1	1	1	1	1	1	1	1	1	1	1	1	1	1	1	1	1	1	1	1	1	1	1	1	1	1
5	6	5	5	5	5	6	5	4	4	5	5	6	5	4	4	6	6	4	6	4	6	5	5	6	6	5	6	5	6	4	5	6	5	5	5	5	5	6	5	5	6	6	5	5	6	5	6	5	6
3	3	2	3	5	4	2	3	5	5	3	4	5	3	3	2	3	3	3	3	3	3	3	2	3	4	5	4	4	3	3	3	3	4	2	3	3	3	3	4	3	4	3	4	3	3	4	3	4	3
5	4	5	4	4	4	4	5	4	5	5	4	6	4	6	5	5	5	4	4	7	4	6	5	4	6	6	4	5	5	6	5	4	5	5	5	5	5	5	5	6	5	4	6	6	5	5	4	5	4
4	4	4	4	4	4	4	4	4	4	4	4	4	4	4	4	4	4	4	4	4	4	4	4	4	4	4	4	4	4	4	4	4	4	4	4	4	4	4	4	4	4	4	4	4	4	4	4	4	4
5	4	5	5	5	6	4	5	5	5	5	5	6	4	6	5	6	5	5	4	6	5	6	5	6	5	6	5	6	5	6	5	5	5	5	6	5	6	5	6	6	6	6	6	1	5	6	6	5	2
7	7	7	7	7	7	7	7	7	7	7	7	7	7	7	7	7	7	7	7	7	7	7	7	7	7	7	7	7	7	7	7	7	7	7	7	7	7	7	7	7	7	7	7	7	7	7	7	7	7
6	6	2	2	7	7	2	2	7	7	6	5	7	3	3	3	3	2	5	7	5	6	5	2	5	7	7	7	7	5	3	7	5	5	2	7	3	3	7	7	5	5	5	5	5	7	7	3	7	5
7	7	6	7	7	7	6	5	7	5	6	7	7	6	7	5	7	5	5	7	6	5	5	5	5	7	5	6	6	5	4	7	5	6	5	7	5	5	7	6	5	6	5	5	5	7	7	5	6	5
6	5	5	6	6	6	6	6	6	5	6	6	5	5	6	5	6	6	6	5	6	5	5	6	5	5	5	5	6	5	5	7	7	6	6	6	6	6	6	6	7	6	6	6	6	5	6	7	6	6
2	1	1	3	4	3	2	1	2	1	1	1	2	1	1	1	1	2	2	2	2	1	1	1	1	2	2	1	3	1	1	1	1	1	1	3	1	1	4	1	1	2	1	1	1	2	1	1	3	1
5	4	2	3	5	3	2	4	6	7	3	5	5	3	3	4	3	3	4	3	3	4	3	2	3	5	6	5	5	3	3	3	3	4	3	4	2	2	3	5	4	4	2	3	2	5	4	3	5	2
4	5	5	6	6	4	5	3	3	4	4	5	5	4	4	4	4	5	4	6	3	4	3	4	5	7	7	7	7	6	6	6	5	6	4	7	6	6	7	7	5	6	5	5	6	7	7	4	6	4
4	5	4	6	6	6	4	3	5	5	4	4	4	4	4	4	4	4	4	4	4	4	4	4	4	4	4	4	4	4	4	4	4	4	4	4	4	4	4	4	4	4	4	4	4	4	4	4	4	4
5	5	5	6	5	6	3	2	6	6	4	5	5	2	2	2	2	2	2	4	5	5	5	5	5	5	5	5	5	5	5	5	5	5	5	5	5	5	5	5	5	5	5	5	5	5	5	5	5	5
6	5	5	6	6	6	6	5	7	5	5	5	6	5	6	5	5	5	6	5	6	6	5	6	5	6	7	7	6	6	6	6	6	5	6	5	5	6	6	6	5	5	5	5	5	7	7	4	6	4
4	4	5	5	4	5	5	3	5	4	4	4	4	4	4	4	4	4	4	4	4	4	4	4	4	4	4	4	4	4	4	4	4	4	4	4	4	4	4	4	4	4	4	4	4	4	4	4	4	4
6	5	5	6	6	6	6	6	6	5	6	6	5	5	6	5	6	6	6	5	6	5	5	6	5	5	5	5	6	5	5	7	7	6	6	6	6	6	6	6	7	6	6	6	6	5	6	7	6	6
6	6	6	5	6	7	7	7	5	7	4	7	7	5	5	5	7	7	7	7	7	7	7	5	7	7	5	7	5	5	5	5	5	5	7	7	7	5	5	5	5	7	7	5	5	5	7	6	6	7
5	3	3	3	3	3	3	4	6	4	3	5	5	2	5	4	4	3	3	3	3	3	3	3	4	6	6	6	5	2	3	4	4	6	3	4	3	3	4	6	3	3	3	3	3	5	4	6	6	4
3	3	3	5	5	3	5	4	3	5	4	2	3	4	4	5	5	4	5	6	4	4	3	3	4	6	5	4	4	5	3	3	4	3	4	3	3	3	4	3	4	2	2	3	5	4	5	3	3	2
4	4	4	2	6	2	3	4	4	5	5	3	2	3	3	2	4	3	6	3	6	6	5	5	4	3	4	4	5	5	4	5	5	3	5	7	4	3	4	4	3	3	4	4	5	4	4	2	2	5
2	5	3	4	7	4	1	3	7	7	3	6	7	3	5	4	5	5	4	4	4	5	6	5	4	7	7	7	6	4	4	4	5	6	3	4	2	3	4	5	5	6	4	5	4	7	4	4	7	5
4	4	4	4	4	4	4	4	4	4	4	4	4	4	4	4	4	4	4	4	4	4	4	4	4	4	4	4	4	4	4	4	4	4	4	4	4	4	4	4	4	4	4	4	4	4	4	4	4	4
3	3	2	2	5	4	4	4	5	7	3	3	3	3	3	3	2	4	3	5	3	3	4	4	4	4	5	5	4	5	5	5	5	5	3	5	3	4	5	5	4	3	4	4	5	6	6	3	6	5
4	4	4	4	4	4	4	4	4	4	5	4	4	5	4	4	4	4	4	4	4	5	4	5	4	5	4	5	4	4	5	4	5	4	5	6	5	4	5	4	4	5	4	5	5	5	4	4	4	5
4	5	6	4	7	7	3	3	7	7	5	7	6	6	4	5	5	5	4	4	4	5	5	4	5	5	4	5	5	4	4	4	4	4	4	5	4	4	5	5	3	4	4	4	4	4	5	4	5	4
5	5	3	5	7	6	4	5	5	6	4	4	2	3	4	6	4	5	6	5	2	5	2	3	4	4	5	4	5	4	3	2	5	2	4	5	2	1	3	4	2	5	2	4	4	4	4	3	5	4
4	4	1	3	7	3	2	2	7	6	3	4	5	2	3	3	3	3	3	2	4	1	3	2	2	4	4	7	7	4	3	2	3	5	1	1	2	2	1	4	3	5	2	4	2	5	1	3	7	4
5	4	3	4	6	3	5	4	4	4	4	4	3	4	4	4	3	4	4	4	4	4	4	4	4	4	4	4	4	4	4	3	5	5	5	4	5	5	5	5	5	5	5	5	5	4	4	4	5	4
7	7	5	5	7	5	1	6	7	7	6	6	3	6	4	4	5	3	3	5	7	5	7	7	5	4	6	5	7	6	6	4	5	6	4	7	5	5	5	6	6	5	5	7	6	6	5	5	6	6
5	4	2	3	5	3	2	4	6	7	3	5	5	3	3	4	3	3	4	3	3	4	3	2	3	5	6	5	5	3	3	3	3	4	3	4	2	2	3	5	4	4	2	3	2	5	4	3	5	2
5	5	3	5	7	5	3	3	7	7	2	5	5	2	4	4	2	2	4	4	4	4	4	2	4	6	6	6	6	4	5	4	4	4	1	4	2	2	3	5	3	5	3	4	3	6	3	3	5	3
1	1	1	1	7	1	1	1	7	7	1	7	1	2	2	1	1	1	1	1	1	1	1	1	7	1	7	7	7	1	1	7	1	1	1	7	1	1	7	7	1	1	1	1	1	1	7	1	1	1
4	4	4	4	4	4	4	4	4	4	4	4	4	4	4	4	4	4	4	4	4	4	4	4	4	4	4	4	4	4	4	4	4	4	4	4	4	4	4	4	4	4	4	4	4	4	4	4	4	4
5	5	4	4	5	5	4	4	5	4	5	4	5	4	5	5	4	4	5	5	4	5	5	5	5	5	5	4	4	4	4	4	5	5	5	4	5	5	4	4	4	6	5	5	3	5	4	5	5	4
4	4	4	4	4	4	4	4	4	4	4	4	4	4	4	4	4	4	4	4	4	4	4	4	4	4	4	4	4	4	4	4	4	4	4	4	4	4	4	4	4	4	4	4	4	4	4	4	4	4
4	4	5	5	6	5	5	4	6	6	4	6	6	5	4	4	5	5	4	6	4	6	5	5	6	5	6	6	6	5	4	4	5	4	4	4	4	4	4	5	4	6	4	4	6	6	4	5	4	5
3	6	1	5	6	4	1	1	7	6	2	5	3	1	2	2	2	2	2	4	2	4	3	2	5	5	4	5	6	4	4	4	3	3	2	4	1	1	3	5	2	4	3	3	3	5	4	3	6	3
5	4	4	5	6	4	3	4	7	6	4	6	5	3	5	4	4	3	4	4	4	6	5	3	5	6	7	6	6	4	5	5	6	5	2	4	2	3	5	6	4	5	4	5	4	6	4	4	6	4
2	6	1	3	6	3	3	4	7	6	3	6	5	3	2	3	3	2	3	3	3	5	4	1	4	6	6	5	5	3	5	3	5	4	2	4	2	3	4	6	5	5	3	5	3	4	4	3	6	4
4	5	5	4	4	5	5	5	5	5	4	4	5	3	5	4	5	5	5	5	4	5	5	4	5	4	5	4	4	4	5	5	5	5	4	4	4	5	4	5	5	4	5	5	5	5	4	5	4	6
4	6	5	6	6	6	4	5	6	6	5	6	6	4	5	4	4	5	4	6	6	5	6	4	7	6	6	6	6	5	5	6	4	4	4	6	3	4	6	6	5	5	4	4	5	6	6	4	6	4
4	5	5	6	6	6	1	2	6	6	5	6	5	5	3	3	3	5	4	2	5	6	4	2	3	6	7	7	7	5	6	5	5	5	3	2	2	2	2	5	5	5	2	5	2	6	2	4	6	5
3	5	3	5	6	3	3	3	6	6	5	3	4	3	3	3	3	3	5	3	5	3	5	3	5	6	3	5	6	5	3	5	5	5	4	5	4	3	5	4	4	6	4	3	3	6	5	3	6	4
6	3	3	3	6	3	5	4	3	3	3	5	3	3	3	3	3	5	5	3	5	5	5	5	5	3	5	3	5	3	3	3	3	3	5	5	2	2	5	2	3	5	2	6	2	3	3	3	6	3
6	4	7	2	6	5	3	6	4	7	7	5	3	7	5	3	7	6	4	4	7	6	2	6	7	5	4	7	5	3	6	6	5	4	4	3	5	4	7	7	4	3	7	5	7	5	7	3	6	5
6	3	3	3	6	3	5	4	3	3	3	5	3	3	3	3	3	5	5	3	5	5	5	5	5	3	5	3	5	3	3	3	3	3	5	5	2	2	5	2	3	5	2	6	2	3	3	3	6	3
3	5	3	3	7	3	7	1	6	3	4	1	3	7	5	4	6	4	3	6	3	4	4	4	5	4	4	4	4	3	4	4	4	5	3	4	5	4	3	4	3	5	4	3	4	3	5	2	6	4
3	5	5	7	7	7	2	2	7	7	4	5	6	3	3	3	2	4	3	6	3	2	4	2	5	6	7	6	7	5	5	5	3	4	3	7	3	3	6	5	3	3	3	3	3	6	5	2	6	4
5	4	3	5	6	5	4	5	5	6	5	5	6	5	5	5	5	5	5	5	5	5	5	5	6	6	6	6	6	6	5	5	5	5	5	5	5	5	5	5	5	5	5	5	5	5	5	5	5	5
4	5	4	4	6	5	4	4	7	7	4	6	5	3	4	3	3	5	4	5	3	4	5	3	3	7	7	7	6	3	5	4	4	5	3	4	3	3	4	6	4	6	3	4	3	6	4	3	7	3
5	6	5	5	5	4	5	4	6	6	4	6	6	4	5	6	6	4	5	5	5	6	6	4	5	6	6	6	6	5	6	5	6	6	5	5	4	4	5	6	6	6	4	6	5	6	5	6	6	6
5	5	5	5	4	5	5	4	6	6	4	5	5	5	4	5	4	4	4	5	4	5	5	5	5	6	6	6	6	4	5	5	5	5	4	5	4	4	5	6	5	5	4	5	4	6	5	4	6	5
4	5	6	7	5	3	3	5	7	7	5	6	6	7	4	4	3	3	6	7	5	5	4	7	7	3	2	4	6	4	4	7	6	3	5	5	7	4	6	7	7	4	7	7	4	4	5	6	3	5
7	5	3	2	4	2	1	3	7	7	2	5	5	1	7	4	4	1	4	1	1	5	4	1	1	6	6	7	5	1	5	1	4	6	1	2	1	1	2	5	4	5	1	5	1	6	3	6	7	6
4	4	2	2	7	2	7	4	4	6	4	7	2	2	2	2	7	4	4	2	5	7	5	4	7	1	4	4	5	1	4	3	4	2	4	5	4	4	4	4	2	7	2	4	3	2	5	2	6	4
5	3	3	3	7	3	2	3	6	5	5	4	2	4	3	5	3	5	6	4	5	4	4	5	5	4	5	4	6	5	3	3	4	2	4	5	1	1	5	4	3	4	3	2	3	4	4	2	3	4
5	5	5	5	4	5	5	4	6	6	4	5	5	5	4	5	4	4	4	5	4	5	5	5	5	6	6	6	6	4	5	5	5	5	4	5	4	4	5	6	5	5	4	5	4	6	5	4	6	5
5	5	5	5	5	5	5	5	5	5	4	5	4	5	5	4	5	4	4	5	5	4	4	5	4	4	4	4	4	4	5	4	4	4	4	4	5	3	4	4	4	5	5	4	4	4	5	4	4	4
5	6	3	4	7	5	6	5	6	6	5	5	5	3	5	6	6	3	6	5	5	6	5	5	5	6	5	5	6	5	4	4	7	6	4	4	3	3	5	5	5	7	4	5	4	6	5	5	6	5
2	2	1	3	3	2	2	1	5	5	1	3	2	3	1	2	2	1	1	5	2	1	1	2	2	6	6	4	3	2	2	3	2	2	2	3	1	1	1	5	2	3	3	2	3	4	1	2	4	2
2	3	5	4	6	4	2	3	6	5	3	6	6	2	2	2	2	1	2	4	4	2	3	3	5	5	5	6	6	4	5	5	4	5	3	6	2	3	6	5	3	3	2	3	4	5	5	3	5	2
5	5	5	5	5	5	4	4	5	6	3	3	6	6	6	6	4	4	4	4	5	5	5	5	5	5	5	5	5	5	5	5	5	5	5	5	5	5	5	5	5	5	5	5	5	5	4	4	4	4
7	7	1	1	7	1	6	7	7	7	7	6	1	1	1	1	6	7	7	1	7	6	7	7	7	1	1	7	7	1	7	7	7	1	7	7	7	7	7	7	1	6	1	7	7	1	7	1	7	7
7	7	7	7	7	7	7	7	7	7	7	7	7	7	7	7	7	7	7	7	7	7	7	7	7	7	7	7	7	7	7	7	7	7	7	7	7	7	7	7	7	7	7	7	7	7	7	7	7	7
6	6	1	2	7	1	5	5	7	7	5	5	1	1	1	1	5	7	7	1	7	5	7	7	5	1	7	5	7	1	7	5	5	1	7	7	6	6	7	5	1	6	1	7	6	1	6	1	7	5
5	4	1	3	7	6	2	3	7	7	4	5	5	5	4	5	5	5	5	6	6	6	6	5	7	7	7	7	7	6	7	7	5	6	4	7	3	1	7	7	4	6	5	4	4	5	7	2	5	5
5	3	1	1	3	1	1	3	7	7	3	3	3	3	5	3	3	3	3	3	2	4	3	1	3	5	5	5	4	2	4	3	3	3	3	3	3	3	3	3	3	3	4	3	4	3	4	3	7	4
4	4	4	4	4	4	4	4	4	4	4	4	4	4	4	4	4	4	4	4	4	4	4	4	4	4	4	4	4	4	4	4	4	4	4	4	4	4	4	4	4	4	4	4	4	4	4	4	4	4
4	7	5	5	7	5	2	3	7	7	3	3	3	3	3	3	3	4	6	5	6	3	7	7	3	3	7	3	7	3	5	2	7	3	7	7	3	2	7	3	3	4	3	7	3	3	7	3	7	3
5	4	3	5	6	5	4	5	5	6	5	5	6	5	5	5	5	5	5	5	5	5	5	5	6	6	6	6	6	6	5	5	5	5	5	5	5	5	5	5	5	5	5	5	5	5	5	5	5	5
5	5	4	5	5	5	5	5	5	5	5	5	4	4	5	5	5	5	5	5	5	5	5	5	5	5	5	5	5	5	5	5	5	5	5	5	4	4	5	4	5	5	5	5	5	5	5	5	5	5
4	4	4	4	4	4	4	4	4	4	4	4	4	4	4	4	4	4	4	4	4	4	4	4	4	4	4	4	4	4	4	4	4	4	4	4	4	4	4	4	4	4	4	4	4	4	4	4	4	4
2	3	3	6	4	4	4	5	4	5	3	4	2	5	3	6	3	5	3	6	1	5	2	5	6	3	5	2	6	2	2	5	2	6	3	7	2	5	2	7	7	2	6	2	7	2	6	3	6	2
6	5	4	4	7	4	4	5	7	6	4	5	5	4	6	5	5	4	5	4	4	6	5	4	4	6	6	6	5	4	5	4	5	6	4	4	4	4	4	4	5	6	4	6	4	5	4	6	7	5
5	6	4	4	6	5	3	4	6	5	5	5	4	4	5	4	4	4	5	4	5	4	5	5	5	5	5	6	6	4	5	4	5	5	4	6	4	4	5	6	5	6	3	4	4	6	4	3	6	5
7	7	7	7	7	7	7	7	7	7	7	7	7	7	7	7	7	7	7	7	7	7	7	7	7	7	7	7	7	7	7	7	7	7	7	7	7	7	7	7	7	7	7	7	7	7	7	7	7	7
4	6	2	2	7	2	4	4	7	7	4	7	2	2	2	2	3	4	3	2	4	6	5	3	5	2	7	7	6	3	5	5	5	3	4	6	5	5	6	7	5	6	2	5	5	3	6	2	7	6
2	2	6	6	4	6	3	5	5	5	6	4	6	6	6	6	3	3	4	4	5	4	5	5	5	5	5	4	6	5	6	5	5	6	5	4	6	6	6	6	5	5	5	4	4	6	6	6	5	6
7	5	6	7	7	7	4	4	7	7	6	7	7	4	4	5	5	6	5	7	6	6	6	4	7	7	7	7	7	6	6	7	5	6	4	7	4	4	7	7	5	6	5	5	6	7	7	5	7	4
4	4	4	4	4	4	4	4	4	4	4	4	4	4	4	4	4	4	4	4	4	4	4	4	4	4	4	4	4	4	4	4	4	4	4	4	4	4	4	4	4	4	4	4	4	4	4	4	4	4
2	4	3	5	6	6	1	3	7	6	3	5	5	5	5	6	4	4	7	5	7	6	5	6	6	7	6	7	7	6	5	7	7	5	4	6	3	3	7	6	4	4	5	5	5	6	6	5	5	5
4	4	4	4	4	4	4	4	4	4	4	4	4	4	4	4	4	4	4	4	4	4	4	4	4	4	4	4	4	4	4	4	4	4	4	4	4	4	4	4	4	4	4	4	4	4	4	5	5	4
4	4	2	3	6	4	2	3	5	6	4	5	5	3	4	5	4	3	4	4	3	3	4	3	3	6	5	7	5	5	4	5	6	6	4	4	3	2	4	4	4	5	4	5	4	4	5	4	5	5
4	4	4	4	4	4	4	4	4	4	4	4	4	4	4	4	4	4	4	4	4	4	4	4	4	4	4	4	4	4	4	4	4	4	4	4	4	4	4	4	4	4	4	4	4	4	4	4	4	4
5	6	3	4	7	5	6	5	6	6	5	5	5	3	5	6	6	3	6	5	5	6	5	5	5	6	5	5	6	5	4	4	7	6	4	4	3	3	5	5	5	7	4	5	4	6	5	5	6	5
7	5	1	2	7	1	2	5	7	7	3	4	7	2	5	1	1	3	4	2	3	5	6	5	4	7	7	7	7	2	4	2	3	4	2	5	3	2	3	7	5	5	2	5	2	4	5	2	7	2
1	1	1	1	5	1	1	1	1	1	2	1	1	1	1	1	1	1	1	1	1	1	1	1	3	1	6	1	1	1	1	1	1	1	1	1	1	1	1	1	3	4	1	1	2	1	3	1	1	1
5	3	2	3	6	4	1	2	3	4	2	3	3	2	2	2	2	4	2	3	4	3	4	2	2	2	5	2	4	2	2	4	2	2	2	3	2	2	3	5	3	2	2	4	2	3	2	2	4	2
4	4	4	4	4	4	4	4	4	4	4	4	4	4	4	4	4	4	4	4	4	4	4	4	4	4	4	4	4	4	4	4	4	4	4	4	4	4	4	4	4	4	4	4	4	4	4	4	4	4
6	6	7	5	6	5	5	6	7	7	6	6	6	6	6	6	6	5	6	5	5	6	5	5	5	7	5	7	7	5	5	5	6	6	5	6	5	5	6	6	5	6	5	5	6	7	5	5	6	5
3	4	2	5	5	4	5	3	5	6	2	5	3	2	6	4	4	2	3	2	3	5	5	6	3	3	5	6	5	2	5	2	3	5	5	3	2	3	2	4	5	5	6	7	4	5	2	5	6	5
3	5	4	6	7	7	4	5	6	7	4	7	7	3	4	4	4	4	4	5	5	5	6	4	5	7	7	7	7	5	5	5	5	5	3	6	3	4	6	6	5	6	4	4	4	7	6	4	7	4
5	3	1	1	3	1	1	3	7	7	3	3	3	3	5	3	3	3	3	3	2	4	3	1	3	5	5	5	4	2	4	3	3	3	3	3	3	3	3	3	3	3	4	3	4	3	4	3	7	4
2	2	4	6	6	7	5	4	3	3	5	5	5	2	2	2	2	4	3	7	5	4	3	3	7	3	2	4	4	5	3	6	3	3	4	7	3	2	4	4	3	3	5	2	4	4	7	3	2	2
4	4	4	4	5	5	4	5	5	5	3	6	4	5	3	4	4	5	4	5	3	5	5	3	3	6	6	6	5	3	5	3	5	6	3	3	3	3	3	5	5	6	3	6	3	5	4	6	6	6
2	3	1	2	3	2	3	3	4	3	2	4	5	2	3	2	3	2	3	4	3	3	3	2	3	5	4	6	4	3	3	4	3	3	3	4	3	1	4	4	2	4	2	4	3	4	5	3	4	4
4	4	4	4	4	4	4	4	4	4	4	6	4	4	4	4	4	4	4	4	4	4	4	4	4	4	6	6	6	3	4	4	4	4	4	4	4	4	4	4	4	4	4	4	4	4	4	4	4	4
6	5	6	6	5	6	6	6	5	5	6	5	5	5	5	6	6	6	6	5	6	5	5	5	5	5	6	5	6	5	6	6	6	5	6	6	6	6	6	6	5	6	5	6	6	5	6	5	6	6
5	5	5	5	4	5	5	4	6	6	4	5	5	5	4	5	4	4	4	5	4	5	5	5	5	6	6	6	6	4	5	5	5	5	4	5	4	4	5	6	5	5	4	5	4	6	5	4	6	5
4	4	4	5	5	5	2	4	5	4	4	4	5	3	4	4	5	5	4	4	4	4	3	4	4	6	5	4	4	4	5	4	5	4	2	4	2	3	4	3	5	4	5	3	4	4	4	3	5	3
6	5	5	7	6	7	4	5	7	6	6	7	7	6	6	6	6	5	5	6	5	5	5	6	5	5	5	7	7	7	6	4	6	5	4	5	4	4	7	5	5	5	5	5	5	7	5	5	5	5
5	4	6	5	4	5	5	6	4	5	5	5	4	3	4	5	5	5	4	3	5	5	5	5	4	4	4	4	4	4	5	4	5	4	5	4	4	4	4	3	4	4	4	4	4	4	4	4	5	5
4	4	4	4	7	4	4	3	6	7	3	4	5	3	2	3	3	3	3	4	5	3	5	3	3	5	7	3	6	4	5	4	4	4	2	5	3	3	5	3	3	4	3	3	4	4	5	3	7	2
4	4	4	4	4	4	4	4	4	4	4	4	4	4	4	4	4	4	4	4	4	4	4	4	4	4	4	4	4	4	4	4	4	4	4	4	4	4	4	4	4	4	4	4	4	4	4	4	4	4
4	4	4	4	4	4	4	4	4	4	4	4	4	4	4	4	4	4	4	4	4	4	4	4	4	4	4	4	4	4	4	4	4	4	4	4	4	4	4	4	4	4	4	4	4	4	4	4	4	4
4	5	5	6	7	6	4	4	5	6	5	6	4	4	4	4	4	5	4	6	6	5	6	4	6	6	6	6	6	6	6	6	5	6	4	6	4	4	6	6	5	6	5	5	6	6	6	4	6	5
5	4	3	3	5	2	3	3	5	5	2	5	5	3	4	4	5	6	6	4	5	6	6	6	6	4	6	4	6	4	3	5	5	5	3	3	3	3	4	3	3	6	3	5	3	3	3	4	6	4
7	7	7	7	7	7	7	7	7	7	7	7	7	7	7	7	7	7	7	7	7	7	7	7	7	7	7	7	7	7	7	7	7	7	7	7	7	7	7	7	7	7	7	7	7	7	7	7	7	7
5	5	5	5	5	5	5	5	5	5	6	5	4	6	5	5	5	5	5	5	4	5	5	6	5	5	5	5	6	5	5	6	5	5	5	5	5	5	6	5	5	5	5	5	6	6	5	5	5	5
4	4	4	4	4	4	4	4	4	4	4	4	4	4	4	4	4	4	4	4	4	4	4	4	4	4	4	4	4	4	4	4	4	4	4	4	4	4	4	4	4	4	4	4	4	4	4	4	4	4
6	4	6	6	4	5	5	4	5	6	6	6	6	4	7	5	4	5	5	5	7	5	6	5	6	5	6	4	7	3	6	3	5	4	6	5	6	4	6	4	6	4	6	6	4	5	6	5	6	6
4	4	4	4	4	4	4	4	4	4	4	4	4	4	4	4	4	4	4	4	4	4	4	4	4	4	4	4	4	4	4	4	4	4	4	4	4	4	4	4	4	4	4	4	4	4	4	4	4	4
7	6	7	5	7	4	7	6	7	5	5	6	7	5	6	5	7	5	7	6	6	4	5	7	6	5	5	6	6	7	5	5	5	6	5	6	5	6	7	7	6	7	6	7	5	6	5	7	7	6
5	5	5	3	3	4	3	3	4	3	3	5	3	5	3	3	3	5	3	3	3	3	4	5	5	3	3	5	3	3	5	3	3	5	5	5	5	5	3	3	5	4	3	3	3	5	3	3	5	5
3	4	4	6	7	6	3	3	7	7	4	7	7	4	4	4	3	4	3	4	5	4	5	3	7	7	7	7	7	5	5	7	4	5	3	7	3	3	7	7	4	5	4	4	5	7	7	3	7	3
6	5	2	4	6	3	5	5	6	7	5	6	4	4	4	4	5	4	6	6	5	6	6	6	4	6	6	7	6	4	6	4	6	6	4	4	5	3	4	6	5	6	4	7	4	5	6	5	7	6
3	5	5	7	7	7	3	4	6	7	5	5	5	5	4	6	5	3	3	7	5	5	5	3	5	6	5	5	5	6	5	5	4	4	4	4	5	4	6	6	2	6	3	2	3	7	7	2	5	4
5	6	6	6	6	6	6	6	6	6	5	6	6	6	6	5	6	6	6	6	6	6	6	6	6	6	6	6	5	5	6	6	6	5	6	6	6	6	5	6	6	6	6	5	5	5	6	6	5	5
1	2	3	4	3	3	3	3	4	3	3	3	3	3	3	3	3	3	3	3	3	3	3	3	3	3	3	3	3	3	3	3	3	3	3	3	3	3	3	3	3	3	3	3	3	4	4	4	3	4
6	6	3	2	5	2	3	5	6	6	2	5	5	3	6	5	5	2	5	2	2	5	5	2	4	6	6	6	5	5	3	3	4	6	5	5	2	2	2	4	2	6	2	6	2	5	2	5	6	6
6	6	6	6	6	6	4	7	5	5	5	5	5	5	5	5	5	5	6	5	5	5	6	5	6	6	5	6	5	6	5	5	6	5	5	6	5	6	5	5	5	6	6	6	5	6	5	6	5	5
3	4	6	4	6	5	6	5	6	5	5	5	5	5	4	4	6	6	7	5	6	6	6	6	6	6	6	5	6	6	6	6	5	4	5	6	5	5	7	5	5	6	6	6	5	5	4	4	6	6
5	5	4	7	6	6	5	6	5	6	5	5	4	7	6	7	5	7	5	7	5	5	6	4	7	6	5	6	5	5	7	6	5	7	6	7	5	7	6	7	6	5	7	5	7	5	7	3	5	5
7	5	1	2	7	2	1	1	6	6	1	1	1	2	1	1	1	3	7	1	6	1	6	5	1	1	5	2	7	2	5	1	6	1	7	7	6	6	7	1	1	1	1	5	1	1	7	1	7	1
4	5	3	3	5	4	4	5	5	6	3	5	5	3	4	5	5	3	6	3	2	6	6	3	2	6	6	6	5	5	5	2	5	6	2	3	2	2	2	2	3	6	2	4	2	5	2	3	6	6
5	5	5	5	5	5	5	5	5	5	5	5	5	5	5	5	5	5	5	5	5	5	5	5	5	5	5	5	5	5	5	5	5	5	5	5	5	5	5	5	5	5	5	5	5	5	5	5	5	5
6	6	6	6	6	6	6	6	6	6	6	6	6	6	6	6	6	6	6	6	6	6	6	6	6	6	6	6	6	6	6	6	6	6	6	6	6	6	6	6	6	6	6	6	6	6	6	6	6	6
5	5	3	5	5	6	4	5	7	6	4	6	6	3	3	4	4	4	4	5	4	5	5	4	5	5	7	6	6	3	4	3	4	5	3	2	2	3	4	7	4	6	2	5	3	5	4	2	7	5
4	4	4	4	4	4	3	4	3	4	3	3	3	3	3	4	4	2	3	4	3	3	3	1	6	6	6	6	6	2	1	6	1	1	1	6	1	1	1	6	1	1	1	1	1	3	3	1	4	1
4	4	3	3	5	6	4	3	5	6	4	5	5	4	4	4	5	5	5	5	4	4	5	4	4	4	5	5	5	5	3	3	4	4	5	6	4	3	4	3	4	4	4	5	3	4	4	4	6	3
7	6	5	4	6	4	4	5	6	6	5	5	5	4	6	5	5	5	5	4	5	6	5	4	5	6	7	7	5	6	5	4	5	6	5	4	5	5	5	6	3	5	4	6	5	4	5	5	7	6
5	5	4	4	5	4	6	6	6	6	6	6	4	4	4	4	5	5	5	4	5	5	5	5	6	4	6	6	6	6	6	6	6	4	6	5	6	6	7	6	4	6	5	6	6	4	5	4	5	5
4	4	4	4	4	4	4	4	4	4	4	4	4	4	4	4	4	4	4	4	4	4	4	4	4	4	4	4	4	4	4	4	4	4	4	4	4	4	4	4	4	4	4	4	4	4	4	4	4	4
4	4	2	3	5	3	4	4	6	6	3	4	4	2	3	3	4	3	4	2	3	5	4	2	3	4	5	4	3	2	3	4	4	4	3	2	4	3	2	4	4	5	3	5	3	4	3	5	5	5
7	7	7	6	6	6	6	6	7	7	7	7	7	7	7	7	7	7	7	7	7	7	7	7	7	7	7	7	7	7	7	7	7	7	7	7	7	7	7	7	7	7	7	7	7	7	7	7	7	7
1	3	1	1	5	1	1	5	6	6	5	3	1	2	1	1	3	3	3	1	5	4	5	3	5	1	5	5	5	1	5	5	5	1	3	5	1	1	6	6	1	3	2	5	5	2	6	2	6	3
5	6	5	6	6	6	5	5	6	6	5	6	6	5	5	5	5	5	5	6	6	5	5	5	5	6	6	6	6	5	5	5	5	5	5	5	5	5	5	5	5	5	5	5	5	5	6	6	6	5
5	6	5	6	5	4	3	4	5	6	5	6	3	3	4	4	4	4	3	2	5	4	4	4	3	4	5	6	6	4	4	6	5	4	4	5	4	4	5	5	5	4	5	5	3	4	4	2	3	5
1	7	7	7	7	7	7	2	7	7	7	7	7	7	1	2	2	4	2	7	4	4	5	1	7	7	7	7	7	4	5	7	7	6	1	7	1	3	7	7	4	5	6	5	6	7	7	2	7	1
4	5	3	5	4	5	4	4	5	4	5	4	4	5	4	4	4	4	5	4	4	5	4	4	5	4	5	4	5	4	4	4	5	4	5	4	4	5	5	4	5	4	5	4	5	4	4	4	5	4
4	6	6	6	6	6	4	4	6	6	4	6	6	4	4	4	4	5	4	6	5	5	5	5	6	6	6	6	6	5	5	6	4	5	5	6	4	4	6	6	5	6	5	5	5	6	6	4	6	4
2	2	1	3	7	7	1	1	7	7	1	6	7	1	1	1	1	1	1	7	1	1	1	1	7	7	7	7	7	1	1	7	1	2	1	7	1	1	7	7	1	1	1	1	1	7	7	1	7	1
7	4	5	5	7	5	4	4	4	4	4	4	5	5	5	5	4	7	7	5	7	4	7	7	4	5	7	4	7	5	4	4	4	5	7	7	4	4	7	4	5	4	5	7	4	5	4	5	7	4
4	5	5	1	6	1	4	5	4	4	5	4	1	6	6	5	4	3	3	4	4	3	2	3	4	3	5	4	6	3	4	4	5	3	3	5	4	4	6	5	3	3	3	5	2	3	3	6	5	3
3	3	4	7	7	5	4	4	5	7	4	5	5	4	4	4	4	4	5	7	5	5	5	4	6	7	7	6	6	6	5	6	5	5	4	5	4	4	7	6	5	5	5	5	5	6	7	5	6	4
3	4	5	3	3	5	3	4	3	6	3	6	5	4	5	6	5	5	6	6	5	5	7	5	5	5	5	6	6	3	4	4	4	5	5	6	3	5	5	4	6	5	6	6	6	6	5	6	6	6
1	3	3	2	3	5	2	3	4	4	4	2	5	1	1	2	2	2	3	5	4	4	4	2	5	5	5	5	5	4	3	5	3	4	2	5	2	1	5	5	2	4	3	3	4	5	5	3	5	2
5	5	4	5	6	4	4	5	6	7	4	4	4	4	4	5	5	3	5	4	4	4	5	4	4	6	6	6	6	5	5	4	4	5	4	6	4	4	6	6	4	4	4	4	4	6	6	3	5	3
5	6	2	2	4	3	2	3	6	5	2	4	4	2	5	4	4	2	5	4	4	5	4	3	2	5	4	6	4	3	4	3	3	5	2	3	2	2	3	3	4	6	5	5	3	5	2	5	5	4
7	3	1	1	4	5	3	7	6	7	5	5	6	5	5	7	4	6	4	7	6	4	5	3	6	7	7	7	5	5	5	5	5	6	4	7	5	5	7	7	5	5	4	4	4	7	7	4	6	4
5	6	5	7	6	7	6	7	6	7	4	7	6	6	6	5	6	7	7	7	6	7	6	6	6	7	6	7	7	4	7	4	5	6	6	6	6	5	7	7	5	6	4	6	5	7	6	6	7	6
5	4	4	4	6	5	5	5	6	6	4	4	4	4	3	5	3	5	4	4	4	5	5	4	6	5	6	5	5	4	4	5	4	4	4	5	4	4	4	5	4	6	4	5	4	5	3	4	5	4
6	6	4	7	7	7	3	5	7	7	5	6	6	2	5	7	6	5	6	5	5	5	5	3	6	6	5	7	7	7	5	6	5	5	3	4	2	1	5	6	5	6	2	5	1	7	7	5	6	4
5	6	4	5	4	5	4	3	5	4	4	4	6	5	4	5	4	5	3	7	6	4	4	5	3	5	5	5	4	4	5	4	5	4	4	4	4	4	4	4	5	4	5	5	4	6	3	5	4	4
3	4	3	3	4	3	3	4	3	4	3	4	4	4	4	4	3	4	4	4	3	3	4	3	4	3	4	3	4	3	3	4	4	4	4	3	4	4	4	3	4	4	3	4	4	4	4	4	4	3
5	5	6	5	7	6	4	4	3	5	5	5	5	4	5	6	5	7	6	5	6	6	5	6	6	5	5	6	7	6	3	4	4	6	7	7	3	1	7	6	6	4	6	7	3	6	6	5	6	4
4	4	4	4	4	4	4	4	4	4	4	4	4	4	4	4	4	4	4	4	4	4	4	4	4	4	4	4	4	4	4	4	4	4	4	4	4	4	4	4	4	4	4	4	4	4	4	4	4	4
4	3	1	2	7	4	3	6	3	5	6	4	3	5	3	3	6	4	3	6	6	4	3	6	3	4	6	3	6	3	3	6	4	4	3	5	3	3	5	3	3	6	3	6	3	5	3	5	3	6
5	7	5	6	5	4	6	7	5	5	7	7	5	5	6	4	6	4	4	6	6	5	7	7	5	3	7	6	7	6	6	6	6	6	6	4	6	4	5	7	7	7	6	6	5	7	5	6	6	5
6	5	6	5	6	5	6	6	6	6	6	5	6	5	6	5	6	5	6	5	6	5	6	5	6	5	7	5	6	7	6	5	6	5	6	5	6	5	6	5	6	5	6	5	6	5	6	5	6	5
6	6	5	5	7	5	5	6	6	7	6	5	7	6	5	5	5	7	5	5	6	6	5	6	5	6	5	7	6	5	6	7	5	6	5	4	5	7	5	7	6	5	6	5	5	5	6	6	7	7
3	4	1	3	6	2	1	7	7	7	6	7	5	3	7	3	2	2	2	3	5	7	7	6	7	6	7	6	7	5	6	7	6	7	5	5	5	4	5	6	6	5	4	5	6	7	7	4	6	5
2	1	2	4	5	4	1	1	5	5	2	5	5	1	1	1	1	1	1	5	2	2	2	1	4	5	5	5	5	2	2	4	2	2	1	5	1	1	5	5	2	2	2	2	2	5	5	1	4	1
5	6	6	6	7	7	2	3	7	6	3	2	6	4	3	3	1	3	4	5	6	5	6	5	5	6	7	5	7	5	5	6	4	7	5	7	3	3	5	6	5	6	3	7	5	5	4	5	6	4
4	6	3	4	5	3	1	3	7	5	1	4	4	1	4	5	3	1	5	1	1	4	7	1	1	6	7	7	7	1	5	1	4	5	1	1	1	1	1	5	5	6	1	4	1	7	1	2	7	4
5	6	7	6	5	4	7	4	4	3	6	5	5	4	5	7	5	7	4	6	5	4	5	7	4	7	5	7	5	4	6	5	4	6	5	6	4	6	5	6	4	6	5	7	5	6	6	4	6	5
2	3	4	3	7	2	2	3	6	6	3	5	3	3	3	3	3	3	3	2	2	4	5	3	3	4	5	6	5	4	4	3	3	5	3	7	5	4	4	4	4	5	4	3	5	4	4	5	5	5
5	5	3	4	7	5	3	6	6	6	4	5	3	3	3	3	3	4	5	6	5	5	5	5	6	3	7	6	6	4	5	7	5	4	6	6	4	4	7	6	4	5	4	4	4	3	6	3	6	4
7	7	5	5	7	5	6	7	7	7	7	6	5	5	5	6	7	7	7	5	7	6	6	7	7	6	6	7	7	6	7	6	7	5	6	7	6	6	7	7	5	7	5	6	7	6	7	5	6	7
5	5	6	5	6	5	6	6	6	5	6	5	6	6	5	6	5	6	5	6	6	5	5	6	5	5	5	6	4	5	6	6	4	5	5	6	5	4	5	5	4	4	4	5	5	6	6	5	4	6
6	4	5	5	5	3	5	6	5	6	6	6	2	4	6	5	5	5	4	4	7	5	4	4	5	6	5	5	4	7	6	6	5	6	2	4	5	5	6	4	4	6	5	5	6	6	6	6	2	6
6	6	5	7	7	7	4	5	6	6	7	4	7	7	4	4	4	7	7	7	7	7	7	7	7	6	7	6	7	7	6	7	6	7	7	7	7	5	6	7	7	7	7	7	7	5	7	5	5	7
1	2	2	3	5	3	4	5	7	6	5	4	4	2	2	1	5	3	3	6	6	2	5	4	5	4	7	5	5	4	5	7	5	4	4	5	4	4	7	7	6	6	4	5	5	5	7	4	5	5
4	5	6	6	6	5	5	3	4	3	6	2	5	3	5	2	6	2	4	5	2	3	3	5	4	4	5	6	3	4	4	4	5	3	3	5	3	3	5	5	4	5	4	4	5	5	6	4	7	7
4	4	4	5	5	5	4	4	4	4	5	3	4	3	5	4	4	2	4	2	2	5	4	2	2	5	5	5	4	2	4	2	4	5	2	2	2	2	2	4	4	5	2	5	2	4	2	5	5	5
6	6	3	2	6	3	4	4	7	7	2	6	2	2	2	2	5	4	5	2	4	6	4	3	4	3	5	5	5	3	5	3	5	3	5	3	3	4	4	4	3	6	1	4	4	3	5	1	7	5
4	5	5	4	5	5	5	4	5	4	5	5	5	5	5	5	5	5	5	5	5	4	4	4	4	5	4	5	4	4	5	5	5	4	4	5	5	4	4	5	4	5	4	5	4	5	4	5	5	4
4	5	4	4	4	4	5	4	3	4	5	4	4	4	3	4	5	4	5	5	4	4	4	5	4	4	4	5	3	4	5	5	4	4	3	4	5	4	4	4	5	5	5	5	5	5	5	5	5	5
4	4	4	4	4	4	4	4	4	4	4	4	4	4	4	4	4	4	4	4	4	4	4	4	4	4	4	4	4	4	4	4	4	4	4	4	4	4	4	4	4	4	4	4	4	4	4	4	4	4
2	2	2	3	6	2	2	2	5	7	3	5	3	3	2	2	3	3	2	3	5	4	7	2	5	2	7	7	7	3	4	5	4	3	4	6	3	3	5	6	2	4	2	3	4	3	6	2	6	2
4	4	3	4	4	4	4	4	4	4	4	4	4	4	4	4	4	4	4	4	4	4	4	4	4	4	4	4	4	3	4	4	4	4	4	4	4	4	4	4	4	4	4	4	4	4	4	4	4	4
7	7	7	7	7	7	7	7	7	7	7	7	7	7	7	7	7	7	7	7	7	7	7	7	7	7	7	7	7	7	7	7	7	7	7	7	7	7	7	7	7	7	7	7	7	7	7	7	7	7
7	6	5	5	5	5	6	5	5	5	4	5	5	4	5	5	4	4	6	5	5	5	4	4	5	4	5	6	5	4	5	4	5	4	6	5	5	5	4	4	5	5	4	5	6	6	5	5	6	5
5	5	5	5	5	5	5	5	5	5	4	4	5	5	5	5	4	6	6	5	6	4	6	5	4	5	5	4	5	5	5	5	5	5	5	5	4	4	5	4	5	5	5	6	5	5	5	5	5	5
3	4	1	3	7	2	2	2	7	7	5	5	1	1	1	1	4	1	1	1	2	5	2	2	3	3	2	4	2	4	6	1	5	2	4	3	2	2	2	3	3	3	3	3	3	3	3	3	3	3
5	3	2	2	5	2	2	5	6	6	2	3	3	2	6	5	5	2	5	2	2	6	5	2	2	6	6	6	2	2	2	2	5	6	2	2	2	2	2	5	5	6	2	6	2	5	2	6	6	6
4	6	4	6	5	5	3	4	6	5	4	5	4	3	4	5	4	5	5	4	5	5	5	3	4	6	5	6	5	4	4	4	5	5	3	4	4	5	5	5	4	5	4	4	5	6	5	5	5	4
1	2	4	4	2	4	4	4	2	2	3	3	4	5	4	4	4	3	2	4	2	4	2	3	3	3	2	4	3	4	3	3	3	4	4	2	4	3	2	3	3	2	4	4	3	5	3	4	3	5
7	7	1	2	7	1	7	7	7	7	7	7	1	1	1	1	7	7	7	1	7	7	7	7	7	1	7	7	7	1	7	7	7	1	7	7	7	7	7	7	1	7	1	7	7	1	7	1	7	7
6	5	1	3	6	4	1	1	7	7	1	6	5	1	4	1	1	3	3	5	4	4	3	2	4	7	7	7	6	3	3	5	5	7	1	5	1	1	7	5	3	3	3	5	3	5	2	5	7	4
7	5	2	3	7	7	5	4	7	7	3	7	7	2	5	5	4	3	3	3	3	5	7	4	3	7	7	7	7	3	5	6	4	5	4	5	4	4	4	7	6	7	3	6	3	6	3	4	7	5
6	6	3	4	5	4	1	3	7	7	3	4	3	3	1	1	1	3	1	2	2	2	2	3	3	3	7	5	7	2	3	3	3	3	3	4	3	3	4	5	2	7	4	3	3	5	3	3	7	3
5	5	4	3	6	2	3	4	6	6	2	4	5	2	3	5	4	2	4	2	3	6	3	3	3	5	5	5	5	5	5	4	3	5	3	3	3	3	3	5	5	5	3	4	3	5	4	5	5	4
4	5	5	5	6	6	6	6	5	6	5	5	5	5	5	6	6	5	6	6	5	5	5	5	5	5	5	5	5	5	5	5	5	5	5	5	5	5	5	5	5	5	6	5	6	5	6	5	5	5
2	2	3	5	5	5	3	6	5	5	5	5	5	5	3	3	3	3	3	5	5	5	5	5	5	5	5	5	5	5	6	5	5	5	5	5	5	5	5	5	2	3	3	3	6	2	6	5	5	5
5	4	4	4	5	5	5	4	4	5	5	4	4	4	5	5	6	5	5	5	5	5	5	5	4	5	5	5	5	5	5	5	5	5	5	5	5	6	4	5	4	4	5	5	4	5	4	5	4	5
3	4	4	6	6	6	4	4	6	6	5	6	6	5	5	5	5	5	5	6	6	6	7	5	6	4	7	4	7	4	6	5	5	4	5	7	5	5	7	5	5	5	4	6	5	5	5	4	7	5
4	4	4	4	4	4	4	4	4	4	4	4	4	4	4	4	4	4	4	4	4	4	4	5	4	5	4	4	4	5	4	4	4	4	4	4	5	4	4	4	4	4	4	4	4	4	4	4	4	4
7	4	4	4	7	4	4	4	4	4	4	5	3	3	3	3	5	7	7	3	7	5	7	7	5	4	7	4	6	4	6	4	5	4	7	7	5	6	7	5	5	5	5	7	4	5	4	4	6	3
7	7	4	4	7	4	3	5	7	5	5	3	3	4	3	4	4	3	4	4	7	4	7	7	3	4	5	5	6	4	4	4	5	3	6	6	4	5	7	3	3	4	4	6	5	4	5	4	5	5
6	6	4	4	5	4	4	6	6	6	4	5	5	4	6	5	5	4	5	4	4	6	5	4	4	6	6	6	5	4	5	4	5	6	4	4	4	4	4	5	5	6	4	6	4	5	4	6	6	6
4	5	5	6	6	5	5	6	6	5	6	5	5	5	5	5	6	5	5	5	6	5	5	5	5	6	5	4	6	5	5	5	6	5	4	5	5	5	5	4	4	5	5	5	5	5	6	4	4	5
5	4	3	3	5	4	4	5	6	6	4	4	5	4	5	5	5	3	5	3	4	5	5	4	4	5	5	6	6	3	5	3	4	6	4	4	4	4	3	5	6	6	3	5	3	4	3	4	6	6
5	5	2	3	4	2	2	3	7	6	3	4	4	2	3	3	3	3	3	4	3	4	5	2	3	6	6	7	6	3	4	3	5	5	2	3	3	3	3	5	4	5	3	5	3	3	2	3	6	5
5	5	5	6	6	6	6	6	5	6	5	5	5	5	5	6	6	5	7	4	4	5	7	4	6	4	7	4	7	5	5	5	5	4	6	5	7	5	4	7	5	4	6	4	7	5	4	4	4	6
5	6	5	6	6	6	5	5	6	6	6	6	6	5	5	6	5	6	5	6	6	5	5	5	6	6	6	6	6	5	6	6	5	6	5	6	5	6	5	6	6	5	5	5	6	6	5	5	6	5
4	4	4	4	4	4	4	4	4	4	4	4	4	4	4	4	4	4	4	4	4	4	4	4	4	4	4	4	4	4	4	4	4	4	4	4	4	4	4	4	4	4	4	4	4	4	4	4	4	4
5	5	5	5	5	5	5	5	5	5	5	5	5	5	5	5	5	5	5	5	4	6	5	5	5	5	5	5	5	5	4	4	4	4	4	4	4	4	4	4	5	5	5	5	5	5	5	5	5	5
4	4	5	4	4	4	4	4	4	4	4	4	4	4	4	4	4	4	4	4	4	4	4	4	4	4	4	4	4	4	4	4	4	4	4	4	4	4	4	4	4	4	4	4	4	4	4	4	4	4
5	5	4	4	4	6	4	5	5	4	4	6	3	5	4	5	4	5	4	4	5	5	5	4	5	5	5	4	4	5	5	5	5	4	4	6	4	4	6	5	4	5	4	5	4	5	4	4	4	4
3	6	6	6	6	7	3	2	7	6	5	7	7	4	6	2	3	6	2	1	5	6	6	3	6	7	5	7	6	5	5	5	5	4	4	5	4	4	4	6	6	7	4	4	4	6	3	3	7	5
4	5	4	4	4	4	4	4	4	4	4	4	4	4	4	4	4	4	4	4	4	4	4	4	4	4	4	4	4	4	4	4	4	4	4	4	4	4	4	4	4	4	4	4	4	4	4	4	4	4
4	7	5	7	7	4	4	5	7	4	5	7	7	4	4	4	4	4	4	5	4	4	5	4	5	5	5	5	6	4	4	5	4	4	4	5	4	4	6	6	4	4	4	4	4	4	4	4	4	4
7	6	6	5	6	6	6	5	6	6	6	6	6	6	5	6	6	6	6	5	6	5	6	5	5	5	5	6	6	5	6	6	7	7	6	5	5	5	4	6	6	6	5	7	4	6	6	5	5	6
2	2	2	7	7	7	2	3	7	7	4	6	7	2	3	2	1	4	2	7	5	3	5	3	6	6	7	6	7	2	6	7	3	5	3	7	4	3	7	7	3	5	3	4	5	7	7	4	7	4
3	6	4	4	7	4	4	5	7	7	4	5	5	3	4	4	4	5	5	5	5	6	6	4	5	4	4	6	6	4	4	6	5	5	5	6	6	6	6	4	4	5	6	5	5	5	5	3	6	6
2	2	2	4	5	5	2	2	6	6	2	5	5	2	2	2	2	2	2	5	2	2	2	2	5	6	6	6	6	2	2	5	2	2	2	5	2	2	5	6	2	2	2	2	2	5	5	2	5	2
4	3	1	3	7	3	2	3	7	7	2	5	3	3	2	2	2	2	2	2	2	4	4	2	2	5	5	5	7	2	2	1	2	1	1	7	1	2	1	3	1	5	1	1	1	5	1	1	5	2
3	4	2	4	3	5	3	5	4	5	3	4	5	3	3	5	4	4	6	5	4	5	4	3	3	5	3	5	4	3	3	3	4	4	3	4	4	3	4	3	5	5	3	3	3	3	4	3	4	4
3	4	1	1	4	5	1	1	5	7	1	3	3	3	4	3	2	3	5	6	1	2	3	2	4	2	4	2	3	3	6	1	5	1	3	2	4	4	3	2	4	5	2	4	5	5	7	3	3	3
5	7	4	4	7	4	4	7	7	7	4	7	7	4	7	7	5	4	7	4	4	7	7	3	4	7	7	7	7	4	7	4	7	7	4	4	4	4	4	4	7	7	6	7	3	7	5	7	7	7
3	5	3	6	3	4	3	2	5	4	5	4	3	6	3	5	3	4	3	3	7	6	4	3	5	6	5	5	5	3	5	6	5	3	5	3	4	3	6	3	6	5	5	3	5	3	6	3	6	6
3	3	3	3	3	3	1	3	3	3	1	1	1	1	1	1	1	3	3	1	1	1	1	1	1	1	3	1	3	1	3	1	3	1	3	3	3	3	3	1	1	1	1	1	1	1	3	1	3	1
3	4	2	5	5	4	4	4	6	7	3	4	4	2	3	2	3	3	3	4	3	5	3	3	5	5	4	5	4	3	4	3	3	4	3	4	3	2	3	4	2	3	2	3	3	4	4	2	3	2
5	6	1	1	7	1	5	7	7	7	4	7	1	1	1	1	5	7	7	1	5	7	7	7	7	1	7	5	5	1	5	6	6	1	7	7	7	7	7	7	1	6	1	5	7	1	7	1	7	7
5	5	5	5	5	5	5	5	5	5	5	5	5	5	5	5	5	5	5	5	5	5	5	5	5	5	5	5	5	5	5	5	5	5	5	5	5	5	5	5	5	5	5	5	5	5	5	5	5	5
4	5	3	3	6	3	3	4	5	5	4	4	4	4	4	4	4	7	6	4	6	3	5	5	4	4	5	4	6	3	5	3	6	6	6	6	5	5	5	4	3	4	4	6	2	4	6	3	5	3
7	7	6	3	7	5	7	7	7	7	7	7	3	3	3	3	7	7	7	3	7	7	7	7	7	3	7	7	7	3	7	7	7	5	7	7	7	7	7	7	3	7	3	7	7	2	7	3	7	7
6	5	2	4	5	4	2	5	7	5	5	4	4	4	5	4	5	6	4	3	5	4	6	5	4	5	4	7	5	4	5	4	6	5	4	5	4	5	4	7	4	5	4	4	6	5	4	5	4	5
5	6	2	2	7	5	4	3	7	7	5	6	6	4	3	4	5	6	4	3	5	6	6	5	7	3	6	6	5	3	4	6	5	6	3	6	3	3	6	6	4	5	2	5	5	4	6	3	6	4
5	7	1	1	6	2	6	6	7	7	5	7	2	1	1	1	5	6	5	1	4	5	4	5	6	1	6	7	7	1	7	6	7	1	5	5	7	6	5	6	1	6	1	6	5	1	6	1	6	5
7	4	2	2	7	2	6	5	4	4	5	6	2	3	2	2	6	7	7	3	6	5	6	6	6	3	7	5	5	2	5	5	6	2	6	7	5	6	6	5	2	7	1	6	6	4	6	1	5	6
5	5	3	3	7	4	5	6	7	7	4	6	6	4	5	5	5	5	5	3	3	5	5	3	4	6	7	7	7	4	5	4	6	5	3	4	3	3	4	5	5	6	3	5	3	6	4	4	7	5
7	3	1	1	6	1	3	3	3	3	3	3	1	1	1	1	1	5	5	1	5	1	6	4	1	1	7	1	7	1	3	3	3	1	5	7	2	2	6	3	1	1	1	4	1	1	3	1	6	3
7	5	1	2	7	1	4	5	5	5	5	5	1	1	1	1	1	5	4	1	4	4	5	4	4	1	6	6	6	1	5	5	5	1	5	5	4	4	4	5	2	4	1	5	5	1	4	1	7	7
4	4	4	4	4	4	4	4	4	4	5	6	5	3	4	4	4	4	3	6	5	5	5	3	7	7	7	7	7	5	6	6	6	6	6	6	3	3	6	6	4	4	4	4	4	4	4	4	5	4
3	4	4	6	5	6	3	5	7	6	4	5	3	5	4	6	4	5	7	5	4	5	4	5	4	7	6	4	4	3	4	4	6	5	2	4	3	5	4	3	4	5	3	4	6	4	5	3	7	6
5	6	5	4	6	5	2	6	5	5	5	5	4	6	4	6	4	4	5	6	5	6	4	6	3	6	5	6	5	3	5	2	6	5	3	5	3	2	2	6	5	5	6	3	3	6	3	6	7	5
4	4	4	4	4	4	4	4	4	4	4	4	4	4	4	4	4	4	4	4	4	4	4	4	4	4	4	4	4	4	4	4	4	4	4	4	4	4	4	4	4	4	4	4	4	4	4	4	4	4
7	5	5	3	5	4	3	5	6	7	6	5	4	6	5	7	2	7	7	7	6	3	3	5	5	7	4	7	2	6	6	6	7	7	7	7	6	4	5	6	5	5	3	6	7	7	4	7	7	5
7	7	7	7	7	7	7	7	7	7	7	7	7	6	7	7	7	7	7	7	7	7	7	7	7	7	7	7	7	7	7	7	7	7	7	7	7	7	7	7	7	7	7	7	7	7	7	7	7	7
3	3	3	3	3	4	3	3	3	4	4	3	4	3	3	3	3	3	3	4	4	3	3	3	3	4	4	4	4	3	3	4	3	3	3	4	3	3	4	3	3	3	3	3	3	4	4	3	4	3
4	3	2	1	6	1	4	5	7	7	6	5	2	1	4	2	3	7	7	3	7	5	6	6	4	2	6	4	5	1	7	5	7	3	6	5	7	5	6	5	3	5	2	5	6	3	7	1	7	4
6	6	6	5	5	5	5	5	5	5	5	5	5	6	5	5	5	5	5	5	5	5	5	5	5	6	5	5	5	5	5	5	5	5	5	5	5	5	5	5	5	5	5	5	5	5	5	5	5	6
5	5	5	6	6	5	5	5	5	6	5	6	5	5	5	5	4	5	5	5	5	5	5	5	5	5	5	6	5	4	5	5	4	5	5	5	5	5	6	5	5	5	5	5	5	5	5	5	5	5
5	6	3	3	1	7	1	3	6	7	3	5	5	4	1	2	2	7	5	7	5	5	6	4	5	7	6	5	2	3	5	5	4	6	3	6	3	3	5	6	4	3	3	5	6	6	6	6	6	3
3	3	4	5	5	4	3	4	4	3	4	3	3	4	4	5	4	3	5	4	4	3	4	3	4	5	3	4	5	4	5	4	4	4	3	5	4	4	3	4	3	4	4	3	5	4	3	3	4	3
6	5	6	6	5	5	5	4	6	5	6	5	5	4	6	5	6	5	6	5	6	5	6	5	7	5	6	6	5	4	6	5	6	5	5	6	6	6	5	6	6	4	6	4	4	6	5	6	5	5
4	4	6	7	6	6	4	4	5	5	5	5	5	5	5	5	5	5	5	5	5	5	5	5	5	5	5	5	5	5	5	5	5	5	5	5	5	5	5	5	5	5	5	5	5	5	5	5	5	5
5	4	5	5	4	5	4	5	5	5	4	4	5	4	5	5	5	5	4	5	5	4	5	5	5	4	5	5	5	4	5	5	4	5	5	4	4	5	4	5	5	5	5	4	5	5	4	5	5	4
7	6	5	5	6	6	4	5	7	6	5	5	5	5	5	6	5	5	6	5	6	5	5	6	5	5	5	6	6	5	6	5	6	5	5	5	6	6	6	5	6	6	5	6	5	6	6	5	5	5
6	6	4	5	7	5	4	5	7	6	5	6	6	4	5	5	6	6	6	5	5	7	7	5	5	6	6	7	6	4	6	5	5	5	5	5	4	4	5	6	6	7	4	6	5	5	4	5	7	6
5	4	4	4	5	3	5	5	7	7	5	6	5	2	4	4	4	3	3	3	4	4	4	4	4	4	4	4	4	4	4	4	4	5	5	3	3	2	3	4	4	4	4	4	4	4	4	4	5	4
1	1	1	1	1	1	1	1	1	1	1	1	1	1	1	1	1	1	1	1	1	1	1	1	1	1	1	1	1	1	1	1	1	1	1	1	1	1	1	1	1	1	1	1	1	1	1	1	1	1
7	7	7	7	5	5	5	6	7	6	7	7	5	6	5	4	5	5	5	4	7	6	5	7	5	4	6	4	5	5	6	7	7	7	6	5	5	4	6	7	6	5	7	6	4	5	5	6	4	6
3	3	5	3	3	5	6	5	3	6	5	5	3	3	3	5	5	3	3	5	3	3	3	3	5	6	5	6	5	5	3	5	3	3	3	5	3	3	5	5	3	3	5	3	5	5	5	3	5	3
5	5	5	5	5	5	5	5	5	5	5	5	5	5	5	5	5	5	5	5	5	5	5	5	5	5	5	5	5	5	5	5	5	5	5	5	5	5	5	5	5	5	5	5	6	5	6	5	5	5
4	4	3	3	6	3	3	3	7	6	3	6	6	4	5	4	4	5	4	4	5	7	5	4	7	5	7	6	5	5	5	5	4	5	6	7	5	4	7	6	5	7	3	6	5	6	3	3	7	5
4	4	5	4	5	5	4	4	5	5	5	4	4	4	3	3	3	4	4	5	4	3	4	3	4	4	4	5	5	4	3	4	3	4	3	5	3	3	5	5	3	4	3	3	3	5	5	3	5	3
7	7	4	4	7	4	4	6	7	4	4	5	6	2	3	3	3	3	3	2	3	3	3	3	3	3	3	3	7	4	4	4	4	4	1	7	2	2	2	2	2	2	3	3	2	2	2	2	2	2
6	4	2	2	6	4	7	1	5	5	2	7	3	3	3	3	7	7	6	5	5	6	5	3	6	2	2	5	6	2	6	4	4	5	6	6	5	6	6	3	3	7	5	7	5	3	4	3	6	5
2	2	3	3	3	4	3	3	4	4	3	3	4	3	4	4	4	3	4	3	3	4	4	4	4	4	4	5	6	6	6	6	6	6	6	7	7	7	7	7	3	3	3	3	3	3	3	3	3	3
2	5	5	7	7	7	4	4	7	6	4	7	7	3	3	3	3	4	3	6	4	5	4	2	6	7	7	7	7	4	5	7	4	5	3	5	3	2	6	7	4	5	3	4	3	6	5	4	6	3
3	4	4	5	5	5	3	3	5	5	4	5	5	3	3	3	3	4	3	5	4	4	4	3	5	5	5	5	5	4	4	5	4	4	3	5	3	3	5	5	4	4	4	4	4	5	5	3	5	3
4	5	5	7	7	7	4	4	7	7	5	7	7	4	4	4	4	5	4	7	7	5	7	4	7	7	7	7	7	6	6	7	5	6	4	7	4	4	7	7	6	6	5	5	6	7	7	4	7	4
5	5	6	5	6	5	6	5	5	5	6	5	5	6	7	5	5	7	5	5	6	6	6	6	5	4	5	5	5	6	6	5	4	5	6	5	5	5	5	5	4	5	5	5	4	4	5	5	6	6
7	5	5	5	7	3	5	5	4	7	4	4	4	4	4	7	7	4	7	7	7	7	4	4	4	7	7	4	4	7	4	7	7	4	4	4	4	4	7	4	4	4	7	7	7	4	7	7	4	4
5	4	3	5	3	4	5	4	5	3	4	5	3	5	4	5	4	4	5	3	5	4	4	5	4	5	4	4	4	5	4	5	3	4	5	4	5	4	5	4	5	4	4	5	3	5	4	5	4	4
4	6	3	7	7	7	1	5	5	7	5	3	3	4	5	7	5	3	5	6	4	5	2	4	6	6	2	5	5	5	5	5	5	3	2	5	5	4	5	5	2	5	3	6	4	4	4	4	4	4
3	3	3	2	1	2	3	3	3	3	3	3	3	3	3	4	3	3	3	3	3	4	3	3	4	3	3	4	4	3	3	4	4	4	4	4	3	3	3	3	3	3	3	3	3	4	4	3	3	4
5	3	5	3	3	3	7	4	6	2	3	5	4	3	3	4	3	3	5	5	3	6	3	6	2	5	3	4	5	3	4	3	5	2	6	4	4	5	3	5	4	6	2	2	6	4	3	6	5	2
4	4	5	4	4	5	4	5	5	3	5	3	1	1	1	1	5	4	5	1	5	5	5	5	5	1	6	5	5	1	4	4	4	1	5	4	4	4	4	4	1	5	1	5	6	1	5	1	5	5
7	6	5	5	7	6	5	5	6	6	5	5	6	6	6	6	5	5	3	7	6	3	4	3	6	7	7	7	6	4	5	6	3	6	3	6	3	2	3	3	3	4	3	3	4	6	6	3	6	4
2	2	3	4	5	4	4	2	6	6	2	4	4	3	3	3	2	3	2	4	4	3	4	2	4	4	4	6	6	4	2	5	4	4	2	5	2	2	5	5	3	3	3	2	3	4	5	3	5	2
7	3	6	5	6	6	4	5	3	2	5	4	7	6	5	7	5	6	7	5	6	4	5	7	4	6	7	5	7	6	6	5	4	6	7	6	4	5	6	4	6	4	7	6	4	6	3	6	6	6
5	5	6	5	4	6	5	4	5	6	4	5	5	5	6	5	4	5	4	5	6	5	5	4	5	4	5	4	5	5	6	3	5	3	5	5	5	4	4	5	5	6	4	4	5	4	5	3	5	5
3	3	3	3	3	3	3	3	3	3	4	3	4	3	4	3	4	3	4	3	4	3	4	4	4	4	4	4	4	4	4	4	4	4	4	4	4	4	4	4	4	4	4	4	4	4	4	4	4	4
7	6	6	7	7	7	7	7	7	7	7	6	6	6	6	6	6	6	6	6	7	7	6	7	7	5	7	7	7	7	6	7	6	7	6	6	5	7	7	6	7	6	7	6	7	6	7	5	7	6
4	4	4	4	4	4	4	4	4	4	4	4	4	4	4	4	4	4	4	4	4	4	4	4	4	4	4	4	4	4	4	4	4	4	4	4	4	4	4	4	4	4	4	4	4	4	4	4	4	4
6	5	4	4	7	5	4	6	7	7	4	5	6	5	5	5	5	5	5	5	6	7	6	6	6	7	5	7	7	6	6	5	7	6	4	6	5	5	5	6	5	7	5	5	6	7	5	5	6	7
7	7	7	7	7	7	7	7	7	7	7	7	7	7	7	7	7	7	7	7	7	7	7	7	7	7	7	7	7	7	7	7	7	7	7	7	7	7	7	7	7	7	7	7	7	7	7	7	7	7
7	7	7	7	7	7	7	7	7	7	7	7	7	7	7	7	7	7	7	7	4	7	7	4	4	7	7	7	7	7	7	4	7	7	4	4	4	4	4	6	6	6	4	6	4	4	4	4	6	6
1	1	1	7	7	7	5	1	7	7	3	7	7	1	1	1	1	1	1	7	5	3	5	1	7	7	7	7	7	5	7	7	5	3	1	7	1	1	7	7	1	5	1	1	5	7	4	1	7	1
4	3	5	6	6	6	4	4	5	6	5	6	6	5	5	4	4	6	4	6	5	5	6	5	6	5	5	6	6	4	5	6	4	6	4	5	4	4	5	4	4	4	6	5	6	6	6	3	6	3
4	5	2	1	7	5	1	3	7	7	3	5	4	2	1	1	2	2	3	3	4	4	3	2	3	5	5	6	7	3	3	4	3	4	2	4	2	2	4	5	3	4	2	3	2	3	4	1	6	2
5	5	5	5	5	5	5	5	5	4	5	5	4	4	5	4	5	4	5	5	5	4	4	5	5	4	4	5	5	4	5	5	4	5	5	4	4	4	4	4	5	4	4	4	5	4	5	4	5	4
6	5	4	6	7	6	4	5	7	7	5	6	6	4	6	5	5	4	5	5	5	6	5	4	5	7	7	7	6	5	5	5	5	6	3	5	3	3	5	6	5	6	4	6	4	6	4	5	7	5
5	6	6	7	7	6	5	5	6	6	5	6	6	5	4	4	4	5	5	6	6	5	5	4	7	7	6	6	6	5	5	7	5	5	4	6	4	4	7	6	5	5	5	5	6	7	7	5	7	4
4	3	5	3	5	5	4	6	6	6	5	5	6	5	4	4	5	4	5	4	5	5	4	4	4	4	5	4	4	4	4	4	4	4	4	4	4	4	4	4	4	4	4	4	4	4	4	4	4	4
6	6	6	6	4	5	4	5	4	5	4	4	6	3	3	3	3	4	3	6	6	6	5	3	6	6	6	6	6	5	6	6	6	6	6	6	6	6	6	6	5	6	6	6	5	6	6	6	5	6
2	2	1	3	5	6	2	3	6	7	2	5	6	2	2	2	2	2	2	4	3	2	4	1	3	6	6	6	5	3	4	3	2	4	1	4	1	1	2	5	3	5	1	2	1	6	4	1	6	3
5	6	4	1	7	4	4	4	6	5	4	6	4	3	3	3	4	5	3	4	4	4	4	3	5	4	5	5	5	3	3	5	3	4	3	5	3	3	5	5	4	4	4	4	4	4	5	3	5	3
6	5	6	4	5	5	4	7	5	4	5	5	5	7	7	6	5	6	5	5	6	5	6	6	5	6	4	5	6	5	6	5	6	6	5	6	6	5	7	6	6	4	5	4	5	6	6	6	6	6
5	4	5	5	5	4	4	3	5	3	5	4	3	4	5	4	3	5	4	4	5	3	4	5	4	4	5	6	6	3	5	5	3	4	4	3	5	6	6	6	4	5	3	4	5	5	5	5	5	3
6	5	4	4	6	4	4	4	6	6	2	5	5	3	3	4	4	3	4	4	3	4	5	3	6	6	6	6	5	4	4	4	4	5	3	3	3	2	3	5	4	3	3	5	3	5	3	4	5	4
4	5	4	5	5	6	5	6	4	6	4	4	6	5	4	6	4	6	5	5	5	5	6	4	5	5	5	5	4	4	4	5	5	5	6	6	6	4	4	5	6	6	6	5	5	5	6	5	4	6
6	6	4	3	6	3	5	3	5	4	5	5	4	4	3	3	5	4	5	3	4	6	4	5	4	4	6	4	6	4	6	3	6	4	3	5	3	4	3	3	3	3	3	5	3	5	6	3	5	3
6	5	6	6	5	5	5	4	6	5	6	5	5	4	6	5	6	5	6	5	6	5	6	5	7	5	6	6	5	4	6	5	6	5	5	6	6	6	5	6	6	4	6	4	4	6	5	6	5	5
6	6	2	2	7	3	3	6	6	6	4	4	4	4	4	4	4	2	4	2	4	6	6	3	3	3	3	3	3	1	4	2	2	4	2	4	1	1	1	5	4	4	4	6	4	4	2	4	4	6
7	7	7	7	7	7	7	7	7	7	7	7	7	6	7	7	7	7	7	7	7	7	7	7	7	7	7	7	7	7	7	7	7	7	7	7	7	7	7	7	7	7	7	7	7	7	7	7	7	7
3	4	4	2	3	5	3	2	6	4	4	4	3	4	5	3	2	2	3	2	2	3	5	3	5	6	3	3	3	2	3	6	2	4	3	6	1	3	1	4	2	4	4	4	5	6	6	4	2	4
3	3	3	4	3	4	2	4	4	4	4	3	4	3	5	4	3	3	3	3	3	4	4	3	3	5	4	4	5	4	4	5	5	5	4	4	5	5	5	5	5	4	4	3	3	3	3	4	5	5
6	4	2	4	5	4	3	3	7	5	3	6	6	2	3	3	3	3	4	6	5	3	5	3	6	6	7	6	6	4	4	6	3	5	3	6	3	3	6	6	3	4	3	3	5	6	5	3	5	3
4	4	4	4	4	4	4	4	4	4	4	4	4	4	4	4	4	4	4	4	4	4	4	4	4	4	4	4	4	4	4	4	4	4	4	4	4	4	4	4	4	4	4	4	4	4	4	4	4	4
6	5	6	6	6	7	7	6	6	6	6	7	6	6	6	7	6	6	6	6	6	6	6	7	7	7	6	6	5	7	5	6	6	6	6	6	6	6	6	7	6	6	6	6	6	7	7	6	7	7
7	5	5	3	5	4	3	5	6	7	6	5	4	6	5	7	2	7	7	7	6	3	3	5	5	7	4	7	2	6	6	6	7	7	7	7	6	4	5	6	5	5	3	6	7	7	4	7	7	5
1	4	3	4	2	4	2	4	2	7	3	3	2	2	2	2	3	2	1	1	2	3	2	3	2	3	2	7	2	2	2	3	2	3	4	1	2	3	2	6	1	2	2	1	2	2	2	3	1	1
5	5	5	5	5	5	5	5	5	5	5	5	5	5	5	5	5	5	5	5	5	5	5	5	5	5	5	5	5	5	5	5	5	5	5	5	5	5	5	5	5	5	5	5	5	5	5	5	5	5
5	4	5	5	4	4	5	5	5	4	5	4	4	4	6	6	6	5	5	5	5	4	5	4	4	5	5	5	6	6	4	5	4	5	5	4	4	4	5	5	4	5	4	6	6	4	4	5	4	4
6	4	1	1	4	1	1	1	5	4	3	3	1	1	1	1	4	1	1	1	4	4	4	4	4	2	3	5	5	1	4	4	4	1	4	4	4	4	4	4	1	4	1	4	4	1	4	1	4	4
4	4	4	5	5	6	5	4	7	6	4	6	6	4	4	3	4	4	4	7	5	3	4	5	7	3	5	6	6	3	5	7	4	3	5	7	3	3	5	7	5	5	5	4	4	6	7	4	4	3
4	4	4	4	4	4	4	4	4	4	4	4	4	4	4	4	4	4	4	4	4	4	4	4	4	4	4	4	4	4	4	4	4	4	4	4	4	4	4	4	4	4	4	4	4	4	4	4	4	4
2	3	2	5	6	6	2	4	6	6	4	5	5	2	2	2	2	3	3	6	5	3	5	4	5	5	6	6	6	3	4	6	3	5	3	7	3	2	6	6	3	5	3	3	5	5	6	2	6	2
4	4	4	4	4	4	4	4	4	4	4	4	4	4	4	4	4	4	4	4	4	4	4	4	4	4	4	4	4	4	4	4	4	4	4	4	4	4	4	4	4	4	4	4	4	4	4	4	4	4
7	7	4	4	7	4	7	7	7	7	7	7	7	7	7	7	7	7	7	7	7	7	7	7	7	7	7	7	7	7	7	7	7	7	7	7	7	7	7	7	4	7	4	7	4	4	7	4	7	7
6	5	5	5	5	4	5	4	5	5	6	5	5	5	5	5	5	6	5	6	6	5	6	5	5	5	5	6	6	5	6	7	6	6	7	6	7	5	5	5	6	5	6	6	6	5	6	6	6	6
3	3	3	5	5	5	3	3	5	5	3	5	3	3	3	3	3	3	3	5	4	4	4	3	5	5	5	5	5	4	4	5	4	4	3	4	3	3	4	4	3	4	4	4	4	5	5	3	5	3
4	4	4	4	4	4	4	4	4	4	4	4	4	4	4	4	4	4	4	4	4	4	4	4	4	4	4	4	4	4	4	4	4	4	4	4	4	4	4	4	4	4	4	4	4	4	4	4	4	4
6	5	3	3	5	2	2	5	6	6	3	5	5	3	5	5	4	5	4	5	5	6	3	5	3	6	6	6	6	6	3	5	3	5	3	6	3	3	6	6	2	3	3	3	5	6	6	3	6	3
6	5	6	6	5	5	5	4	6	5	6	5	5	4	6	5	6	5	6	5	6	5	6	5	7	5	6	6	5	4	6	5	6	5	5	6	6	6	5	6	6	4	6	4	4	6	5	6	5	5
4	5	4	4	5	4	6	5	4	6	7	5	5	5	5	3	4	4	5	6	5	5	5	3	5	5	3	5	3	3	5	5	4	4	5	5	5	4	4	4	4	4	4	4	4	4	4	4	4	5
4	6	3	4	5	5	4	4	5	5	5	6	6	3	4	5	4	3	3	4	4	5	6	5	5	6	5	5	4	4	5	4	5	5	4	5	4	6	6	5	6	6	3	4	3	5	3	6	6	3
7	6	4	5	7	7	4	4	5	7	3	7	7	4	4	5	3	5	5	7	7	4	6	5	7	7	4	7	5	5	6	4	6	5	5	5	6	3	7	6	5	6	5	4	5	7	6	4	7	6
7	2	1	1	7	1	7	7	7	7	1	7	7	1	7	7	7	1	7	1	7	1	7	1	7	7	7	7	7	7	7	7	1	7	1	7	1	1	7	7	7	7	7	7	7	7	7	7	7	7
6	5	3	3	6	5	4	4	5	7	5	3	6	4	3	5	4	6	3	2	5	6	2	3	5	6	6	7	6	3	5	4	3	6	3	4	3	4	5	6	5	6	3	5	3	6	5	5	6	5
5	5	5	5	6	5	4	3	4	4	4	4	4	4	4	4	4	4	4	4	4	4	5	4	4	4	4	4	4	4	4	4	4	4	4	4	4	4	4	4	4	4	4	4	4	4	4	4	4	4
7	4	2	3	5	3	7	6	4	5	5	6	4	4	5	5	7	5	6	4	3	6	3	5	7	2	3	5	4	3	5	2	4	4	3	4	4	4	3	5	5	7	5	5	4	4	5	4	6	5
5	6	5	6	4	6	4	5	5	4	5	4	6	5	4	6	5	4	6	4	5	4	5	4	6	4	5	5	4	6	4	5	5	4	6	5	4	4	5	5	4	5	4	5	5	6	6	4	6	4
4	4	4	4	4	4	4	4	4	4	4	4	4	4	4	4	4	4	4	4	4	4	4	5	4	5	4	4	4	5	4	4	4	4	4	4	5	4	4	4	4	4	4	4	4	4	4	4	4	4
4	4	4	4	4	4	4	4	4	4	4	4	4	4	4	4	4	4	4	4	4	4	4	4	4	4	4	4	4	4	4	4	4	4	4	4	4	4	4	4	4	4	4	4	4	4	4	4	4	4
7	1	3	3	7	3	6	3	2	2	2	5	3	2	2	2	5	7	7	2	7	6	6	7	7	2	7	2	7	2	2	2	2	2	6	7	2	2	7	2	2	5	2	6	2	2	2	2	6	2
7	5	4	5	6	4	6	5	5	6	5	6	5	5	4	6	5	5	5	5	6	6	6	6	6	7	6	5	6	6	6	5	6	6	5	6	6	6	5	6	6	7	7	6	6	5	5	5	7	7
7	7	6	6	7	7	7	7	7	7	7	7	5	7	7	7	7	7	7	4	7	7	7	7	6	7	7	6	7	7	6	4	5	7	7	3	5	4	4	6	5	5	4	4	3	5	4	6	6	6
3	4	4	6	6	6	3	2	6	5	4	6	7	2	2	2	2	4	2	6	4	4	5	2	6	6	6	6	6	5	4	6	3	4	2	6	2	2	6	6	3	4	3	3	3	6	6	2	6	2
5	5	3	3	6	4	4	4	5	6	3	4	3	3	3	4	5	5	5	4	5	5	4	4	5	4	3	3	4	3	4	3	5	3	4	6	4	4	4	3	3	6	3	3	3	3	4	3	4	3
4	4	4	5	4	5	2	3	6	6	3	6	6	1	3	3	2	2	3	5	3	3	5	3	6	7	4	5	6	3	3	3	4	4	4	5	4	4	4	5	3	4	5	3	4	5	3	5	5	4
5	5	4	5	5	5	3	4	5	5	5	4	3	4	5	4	4	3	4	3	5	3	4	4	3	5	3	5	5	5	3	4	5	5	5	5	5	3	5	3	5	5	3	4	4	5	5	4	5	5
6	6	5	7	7	6	2	3	7	7	4	6	3	2	3	5	3	4	4	6	5	5	3	5	7	6	6	5	7	4	5	2	4	2	1	5	1	2	5	3	2	3	2	2	5	7	2	2	7	4
7	6	6	6	5	5	7	5	6	6	7	6	5	6	6	7	7	6	6	6	5	4	5	6	6	7	6	7	5	7	7	7	7	6	6	5	6	6	6	7	6	6	4	4	5	6	5	3	5	4
5	6	6	6	6	6	6	6	6	6	6	6	6	4	4	4	4	6	6	6	5	5	5	5	6	6	6	6	6	4	4	6	5	5	4	6	4	4	6	6	5	5	5	5	4	6	6	4	6	4
4	3	2	2	7	3	2	3	7	7	4	5	6	2	2	1	1	3	1	5	2	4	4	1	6	7	7	7	6	5	4	6	5	6	1	7	1	1	6	6	4	5	4	5	5	6	5	1	6	1
3	5	5	5	3	4	5	3	6	5	5	5	3	4	5	4	6	3	3	4	3	5	6	3	6	4	3	3	5	4	6	4	4	5	3	4	5	3	4	3	3	4	5	4	3	3	6	4	3	4
2	4	2	3	6	4	4	3	5	5	4	4	4	4	4	4	4	4	4	4	4	4	4	4	4	4	4	4	4	4	4	4	4	4	4	4	4	4	4	4	4	4	4	4	4	4	4	4	4	4
3	4	2	4	6	5	1	3	6	5	2	4	4	1	2	2	2	2	2	4	2	4	3	3	4	6	5	7	5	4	4	3	3	4	1	4	1	1	4	6	3	5	3	3	2	5	4	3	6	4
4	6	4	5	2	7	4	7	7	4	5	5	3	2	2	3	3	5	4	4	6	4	5	5	6	6	6	7	6	3	4	6	5	4	6	5	4	4	4	6	6	4	6	3	4	5	2	6	4	6
4	4	4	4	4	4	4	4	4	4	4	4	4	4	4	4	4	4	4	4	4	4	4	4	4	4	4	4	4	4	4	4	4	4	4	4	4	4	4	4	4	4	4	4	4	4	4	4	4	4
3	3	2	2	5	3	4	2	4	3	2	3	2	3	2	3	5	5	5	3	4	6	6	5	4	3	4	3	4	4	4	3	4	4	5	3	5	3	4	5	5	3	5	4	4	4	3	5	2	5
6	7	3	3	7	3	5	5	6	5	7	7	4	3	3	4	7	6	6	4	6	4	6	5	6	5	6	5	5	6	5	6	6	2	6	6	5	5	6	5	3	5	2	6	5	3	7	3	6	5
6	3	5	5	7	6	4	4	5	5	3	7	5	3	4	4	4	4	4	4	4	5	6	4	6	5	4	4	7	6	5	6	4	5	4	7	4	4	5	5	5	5	5	5	6	6	6	4	5	4
1	2	2	6	6	6	1	1	5	6	2	5	5	2	2	2	2	2	2	5	4	2	3	2	5	6	5	5	6	5	4	5	4	4	3	6	2	2	5	4	2	4	2	2	3	4	4	2	5	3
6	7	1	1	6	1	1	5	7	7	5	4	2	1	1	1	2	4	5	2	5	3	6	6	3	1	5	7	6	2	3	5	4	2	5	6	4	4	4	3	3	3	2	4	7	1	3	2	5	7
4	3	5	3	4	2	3	2	4	3	4	3	2	1	3	2	3	4	6	3	4	3	5	6	4	3	4	3	4	2	3	3	4	2	7	2	4	4	3	4	6	5	4	5	3	2	4	3	2	2
4	4	2	4	6	3	1	3	7	4	1	4	4	1	3	3	3	1	3	4	4	5	4	1	5	6	7	7	5	3	4	5	4	6	1	5	1	1	5	6	5	6	2	4	4	5	5	4	7	5
1	1	1	1	7	1	1	1	2	1	1	1	1	1	1	1	1	1	1	1	1	1	1	1	1	2	7	1	1	1	1	1	1	1	1	1	1	1	7	1	1	1	1	1	1	1	1	1	1	1
6	6	1	1	6	2	1	1	7	3	2	2	1	1	1	1	1	1	1	1	1	1	1	1	1	4	1	1	6	1	1	1	1	1	1	1	1	1	1	1	1	1	1	1	1	1	1	1	1	1
4	6	6	7	7	7	3	3	7	7	3	7	7	3	5	5	5	6	4	7	5	5	6	4	7	7	7	7	7	4	4	7	4	5	4	7	4	4	7	7	4	6	5	5	4	6	5	5	5	3
3	4	2	3	4	3	2	2	6	7	4	5	4	4	2	4	4	3	3	3	5	4	3	4	4	4	5	5	4	4	3	4	5	4	3	3	4	3	5	4	3	5	2	4	4	3	4	2	4	4
4	4	3	4	4	4	4	4	4	4	4	4	4	4	4	4	4	4	4	4	4	4	4	4	4	4	4	4	4	3	4	4	4	4	4	4	4	4	4	4	4	4	4	4	4	4	4	4	4	4
4	5	4	4	3	4	3	3	3	5	4	3	5	4	3	4	3	2	4	2	4	3	3	4	4	6	4	4	3	5	3	4	4	4	4	3	4	5	3	6	4	4	4	3	4	3	4	4	5	4
6	7	5	3	7	4	2	7	3	2	4	2	2	3	1	1	2	7	7	3	7	3	7	7	4	2	7	4	7	6	5	3	3	3	7	7	3	4	7	4	5	1	2	7	6	4	6	7	6	6
1	4	4	7	7	6	1	6	3	6	6	3	3	6	2	6	2	4	6	7	6	6	2	2	2	7	7	7	4	1	2	6	2	3	1	6	1	1	7	7	1	1	3	1	2	7	7	1	7	1
4	4	4	4	4	4	4	4	4	4	4	4	2	2	2	2	4	4	4	2	4	4	4	4	4	4	4	4	4	2	4	4	4	4	4	4	4	4	4	4	2	4	2	4	4	4	4	4	4	4
4	5	5	5	5	6	6	6	6	6	6	6	6	6	6	6	6	6	6	6	6	6	6	6	7	7	6	6	6	7	7	6	6	7	7	6	7	6	7	6	7	6	6	7	6	6	6	6	6	7
6	5	4	4	6	5	5	6	5	5	6	6	5	5	5	5	6	4	5	4	5	5	5	5	5	4	4	5	5	5	5	4	4	4	4	5	5	5	5	4	5	4	4	4	5	5	5	4	4	4
6	4	4	4	4	5	6	5	4	6	5	5	4	5	5	5	6	5	4	5	4	5	5	4	5	5	4	6	5	6	5	6	6	6	6	5	5	5	4	5	5	5	6	6	5	4	5	6	5	4
5	4	2	3	5	5	5	4	6	6	3	4	5	2	5	4	4	3	3	2	2	4	6	2	6	6	6	6	6	5	4	6	4	4	3	5	4	4	5	6	5	5	4	6	4	6	5	5	6	3
6	5	3	4	5	4	2	4	5	6	3	4	4	4	3	5	4	4	3	6	3	5	3	3	5	6	4	7	6	5	4	4	3	4	4	6	3	3	4	4	4	6	4	4	3	5	3	3	6	6
4	3	5	3	5	5	4	6	6	6	5	5	6	5	4	4	5	4	5	4	5	5	4	4	4	4	5	4	4	4	4	4	4	4	4	4	4	4	4	4	4	4	4	4	4	4	4	4	4	4
5	6	7	6	6	7	5	6	5	5	7	5	4	6	4	4	7	6	6	6	7	5	5	5	5	5	7	7	6	7	6	7	6	3	6	5	5	5	7	7	6	5	6	6	7	6	7	6	4	5
5	5	5	6	4	7	5	5	4	7	6	5	7	5	4	6	5	6	7	6	6	5	6	5	5	6	5	5	6	5	4	5	5	6	5	5	6	6	6	5	7	5	6	5	5	6	5	6	5	5
3	5	3	2	3	5	1	2	5	5	3	4	6	3	3	3	3	4	3	5	5	5	4	3	6	6	5	7	4	3	4	3	3	4	3	5	3	2	5	6	4	6	3	3	3	5	3	3	6	3
7	7	6	7	7	7	5	6	7	7	7	6	5	7	6	6	5	6	7	6	6	6	6	7	7	6	6	6	7	7	7	6	7	7	6	7	5	5	5	7	6	7	6	6	6	7	7	5	7	6
4	4	4	6	6	6	4	4	7	7	4	6	6	4	4	4	4	4	4	6	5	4	5	4	6	6	6	6	6	5	5	6	5	5	4	6	4	4	6	6	4	5	4	5	5	6	7	4	7	4
3	4	4	5	5	5	4	2	5	4	2	3	5	4	4	4	4	5	5	6	5	4	6	4	5	6	5	3	5	5	4	3	4	4	4	5	4	4	5	5	4	5	4	4	3	5	5	5	5	4
5	5	1	3	5	4	1	3	7	6	2	5	3	1	2	2	3	1	3	2	2	3	4	1	2	6	6	7	6	3	4	3	3	4	1	3	1	1	3	6	3	5	5	4	3	6	3	1	7	4
6	6	1	2	5	3	3	4	6	5	3	5	5	2	4	3	2	4	3	5	4	3	5	2	3	5	5	6	6	2	4	3	2	3	2	4	3	2	3	6	2	3	2	2	2	5	3	3	4	3
4	4	3	4	4	4	4	4	4	4	4	4	4	4	4	4	4	4	4	4	4	4	4	4	4	4	4	4	4	3	4	4	4	4	4	4	4	4	4	4	4	4	4	4	4	4	4	4	4	4
7	6	5	5	6	6	4	5	7	6	5	5	5	5	5	6	5	5	6	5	6	5	5	6	5	5	5	6	6	5	6	5	6	5	5	5	6	6	6	5	6	6	5	6	5	6	6	5	5	5
5	6	2	2	7	2	5	6	7	7	6	7	4	3	4	3	5	6	5	4	6	6	7	5	6	4	7	7	7	4	6	7	6	4	5	7	5	4	7	7	4	6	4	6	6	5	7	3	7	3
7	7	7	7	7	7	7	7	7	7	7	7	7	7	7	7	7	7	7	7	7	7	7	7	7	7	7	7	7	7	7	7	7	7	7	7	7	7	7	7	7	7	7	7	7	7	7	7	7	7
4	5	5	6	5	6	4	4	5	5	4	5	5	4	4	4	4	5	4	6	5	4	5	4	6	5	5	5	6	4	5	6	5	5	4	5	4	4	5	6	5	5	5	5	5	6	6	4	6	4
7	7	7	7	7	7	5	3	7	7	3	6	7	5	7	7	7	6	7	6	6	7	7	6	6	7	7	3	7	6	7	3	7	7	6	6	6	6	6	3	7	7	6	7	3	7	6	7	7	3
2	2	2	4	3	4	2	2	3	4	2	4	4	2	2	2	2	2	2	4	2	2	2	2	3	4	4	4	4	2	2	3	2	3	3	3	3	3	4	4	2	2	2	2	2	3	3	2	3	2
5	5	2	5	6	5	3	3	5	5	5	3	6	2	5	5	5	4	6	4	3	5	6	4	3	5	6	4	6	5	4	5	5	4	3	5	3	3	5	5	3	5	3	3	3	5	5	3	7	4
3	3	4	5	5	4	4	4	4	6	4	4	5	4	5	5	4	4	3	5	5	4	4	5	5	4	4	5	5	4	4	4	4	4	4	5	5	5	5	4	5	4	5	4	4	4	4	4	5	4
5	4	5	5	4	4	4	4	4	4	5	4	6	3	3	2	2	4	3	2	3	3	4	4	4	3	3	5	4	3	4	3	3	5	4	5	4	2	2	3	4	4	2	4	2	4	2	3	3	3
5	5	3	4	7	5	3	6	6	6	4	5	3	3	3	3	3	4	5	6	5	5	5	5	6	3	7	6	6	4	5	7	5	4	6	6	4	4	7	6	4	5	4	4	4	3	6	3	6	4
3	6	4	4	6	4	3	6	6	6	4	5	6	4	6	5	4	5	5	5	5	5	5	5	6	6	5	6	6	4	6	5	6	6	5	5	4	5	4	6	6	6	4	6	4	6	4	5	6	6
6	6	6	6	6	6	6	6	6	6	6	6	6	6	6	6	6	6	6	6	6	6	6	7	6	6	6	6	6	6	6	6	6	6	6	6	6	6	6	6	6	6	6	6	6	6	6	6	6	6
4	4	2	3	5	2	1	1	6	6	1	2	2	2	3	2	2	1	2	1	1	2	3	2	2	5	6	3	2	2	2	1	1	5	1	2	1	1	3	4	3	4	1	3	1	4	3	4	5	2
4	4	3	4	4	4	4	4	4	4	4	4	4	4	4	4	4	4	4	4	4	4	4	4	4	4	4	4	4	3	4	4	4	4	4	4	4	4	4	4	4	4	4	4	4	4	4	4	4	4
1	1	1	1	1	1	1	1	1	1	1	1	1	1	1	1	1	1	1	1	1	1	1	1	1	1	1	1	1	1	1	1	1	1	1	1	1	1	1	1	1	1	1	1	1	1	1	1	1	1
1	2	2	3	5	3	2	2	6	6	3	5	4	3	2	2	2	3	2	3	2	5	3	2	2	5	5	5	4	3	4	2	5	5	2	2	2	1	2	4	5	5	2	3	2	3	2	3	5	2
5	5	3	5	7	5	4	3	5	5	4	6	2	3	3	5	3	2	3	5	5	5	4	5	5	5	5	5	5	4	4	5	5	4	3	6	3	3	6	5	5	5	5	4	5	5	5	3	5	3
4	4	4	4	4	4	4	4	4	4	4	4	5	4	3	4	5	4	4	4	4	4	4	6	6	5	4	5	5	3	5	4	5	5	5	5	5	5	5	5	4	4	5	4	3	7	4	4	6	3
2	2	3	4	5	4	4	2	6	6	2	4	4	3	3	3	2	3	2	4	4	3	4	2	4	4	4	6	6	4	2	5	4	4	2	5	2	2	5	5	3	3	3	2	3	4	5	3	5	2
4	4	4	4	4	4	4	4	4	4	4	4	4	4	4	4	4	4	4	4	4	4	4	4	4	4	4	4	4	4	4	4	4	4	4	4	4	4	4	4	4	4	4	4	4	4	4	4	4	4
4	6	6	6	6	5	3	3	6	6	4	6	6	4	4	4	3	4	4	5	5	5	5	5	6	6	6	6	6	6	6	6	6	5	4	5	4	4	5	5	5	6	5	5	5	6	6	4	6	5
7	7	4	4	7	4	7	7	7	7	7	7	7	7	7	7	7	7	7	7	7	7	7	7	7	7	7	7	7	7	7	7	7	7	7	7	7	7	7	7	4	7	4	7	4	4	7	4	7	7
5	5	3	5	6	6	4	4	6	6	5	7	7	4	4	6	4	6	5	5	5	6	5	5	5	7	7	7	7	5	5	4	5	6	5	4	4	4	5	6	6	6	4	6	4	6	5	4	7	6
4	4	4	4	4	4	4	4	4	4	4	4	4	4	4	4	4	4	4	4	4	4	4	4	4	4	4	4	4	4	4	4	4	4	4	4	4	4	4	4	4	4	4	4	4	4	4	4	4	4
6	4	5	6	6	5	5	5	6	6	5	6	4	7	6	4	6	5	4	7	6	5	6	4	6	6	7	6	6	4	5	4	6	5	7	6	5	5	5	4	5	4	4	4	5	4	6	4	6	7
5	3	2	3	4	4	2	2	3	4	2	2	3	2	2	2	2	2	2	4	2	2	3	2	4	3	2	2	3	2	2	3	2	2	2	4	2	2	4	3	3	3	1	1	2	4	1	1	2	2
7	7	7	7	7	7	7	7	7	7	7	7	7	7	7	7	7	7	7	7	7	7	7	7	7	7	7	7	7	7	7	7	7	7	7	7	7	7	7	7	7	7	7	7	7	7	7	7	7	7
4	4	4	4	4	4	4	4	4	4	4	4	4	4	4	4	4	4	4	4	4	4	4	4	4	4	4	4	4	4	4	4	4	4	4	4	4	4	4	4	4	4	4	4	4	4	4	4	4	4
4	4	2	3	6	2	2	4	4	6	4	4	5	3	3	3	3	3	3	4	3	3	3	3	3	5	5	5	5	2	5	3	3	4	3	4	3	3	4	5	4	4	4	4	4	5	3	2	5	3
1	1	1	1	1	1	1	1	1	7	1	1	1	1	1	1	1	1	1	1	1	1	1	1	1	1	1	1	1	1	1	1	1	1	1	1	1	1	1	1	1	1	1	1	1	1	1	1	1	1
5	5	1	5	7	2	7	4	6	5	5	5	2	5	2	2	7	6	6	2	6	5	5	5	5	2	6	7	7	1	5	6	6	2	6	6	6	6	6	7	2	7	1	4	4	2	7	2	7	7
4	4	4	4	4	4	4	4	4	4	4	4	4	4	4	4	4	4	4	4	4	4	4	4	4	4	4	4	4	4	4	4	4	4	4	4	4	4	4	4	4	4	4	4	4	4	4	4	4	4
7	7	1	1	7	1	1	7	7	7	7	1	1	1	1	1	1	7	7	1	7	1	7	7	1	1	7	7	7	1	7	7	7	1	7	1	7	7	7	7	1	1	1	7	7	1	7	1	7	7
5	4	4	5	3	5	2	5	5	6	4	5	4	4	4	5	5	5	5	4	5	6	4	4	4	5	4	5	4	4	4	4	5	4	3	4	4	3	4	4	4	4	3	3	3	3	4	3	4	3
3	5	5	6	6	6	1	1	5	5	1	2	5	2	4	4	3	5	4	4	5	5	4	4	5	5	5	4	5	4	2	4	2	5	1	5	2	2	6	2	4	2	4	4	2	4	4	4	4	3
4	6	6	6	6	6	4	4	6	6	4	6	6	4	4	4	4	5	4	6	5	5	5	5	6	6	6	6	6	5	5	6	4	5	5	6	4	4	6	6	5	6	5	5	5	6	6	4	6	4
4	4	5	4	5	2	3	4	3	3	4	3	3	3	4	4	4	4	5	4	4	4	5	4	4	4	4	5	4	4	3	3	3	3	4	4	3	4	5	3	4	3	4	4	3	4	4	4	6	4
5	5	2	3	6	3	3	4	6	5	4	5	4	5	4	5	4	5	6	3	4	5	5	5	3	5	6	7	6	7	5	4	6	5	3	5	5	4	7	4	4	4	5	6	5	4	6	4	6	6
5	5	1	2	3	2	3	4	6	7	4	5	4	3	2	4	4	3	4	3	3	4	3	4	2	6	5	6	5	4	3	3	3	4	4	4	3	3	5	5	4	5	4	4	3	3	5	3	4	4
4	4	4	4	4	4	4	4	4	4	4	4	4	4	4	4	4	4	4	4	4	4	4	4	4	4	4	4	4	4	4	4	4	4	4	4	4	4	4	4	4	4	4	4	4	4	4	4	4	4
4	4	4	4	4	4	4	4	4	4	4	4	4	4	4	4	4	4	4	4	4	4	4	4	4	4	4	4	4	4	4	4	4	4	4	4	4	4	4	4	4	4	4	4	4	4	4	4	4	4
4	4	4	4	4	4	4	4	4	4	4	4	4	4	4	4	4	4	4	4	4	4	4	4	4	4	4	4	4	4	4	4	4	4	4	4	4	4	4	4	4	4	4	4	4	4	4	4	4	4
5	6	5	7	5	6	5	4	7	5	5	6	5	5	5	5	5	5	5	5	5	5	5	5	7	6	5	6	6	6	6	6	5	5	6	6	5	6	6	4	6	6	6	6	6	6	6	6	6	6
7	7	4	5	7	6	4	7	7	7	5	7	7	5	5	6	5	5	6	6	6	7	7	5	6	6	7	7	7	6	6	6	6	7	5	6	4	4	6	7	6	7	5	6	6	7	6	5	6	6
6	4	1	1	5	1	1	4	6	6	1	5	5	1	5	4	4	1	4	1	1	4	5	1	1	6	6	6	5	1	5	1	5	6	1	1	1	1	1	5	5	6	1	6	1	5	1	5	6	6
4	4	4	4	4	4	4	4	4	4	4	4	4	4	4	4	4	4	4	4	4	4	4	4	4	4	4	4	4	4	4	4	4	4	4	4	4	4	4	4	4	4	4	4	4	4	4	4	4	4
7	3	6	5	6	6	4	5	3	2	5	4	7	6	5	7	5	6	7	5	6	4	5	7	4	6	7	5	7	6	6	5	4	6	7	6	4	5	6	4	6	4	7	6	4	6	3	6	6	6
5	5	3	3	5	5	5	5	5	5	3	5	5	3	3	5	5	5	5	3	3	5	5	3	3	5	5	5	4	3	4	4	5	5	3	3	3	3	3	5	4	5	3	5	3	5	4	4	5	4
5	5	5	6	6	7	4	5	7	7	4	7	7	5	4	5	5	5	5	7	6	5	6	5	7	7	7	7	6	6	5	7	5	6	5	7	5	4	7	7	5	6	5	4	6	7	7	4	6	5
1	7	7	7	1	7	1	1	7	7	1	5	6	6	6	6	6	1	5	6	1	5	1	1	5	1	1	4	1	7	7	4	7	7	1	1	7	7	1	4	7	6	6	1	4	7	7	7	1	4
4	4	5	4	4	5	4	5	5	4	3	5	3	5	6	4	3	4	5	3	4	4	4	4	4	4	4	4	4	4	4	4	4	4	4	4	4	4	4	4	4	4	4	4	4	4	4	4	4	4
1	3	3	5	6	7	1	1	7	7	2	5	2	1	1	1	1	2	1	3	3	4	4	2	5	4	6	7	7	2	3	2	4	4	1	2	1	1	3	5	2	5	2	4	2	4	2	1	6	2
3	4	1	1	3	1	1	1	7	7	1	3	3	1	1	1	1	1	1	1	1	5	3	1	1	7	7	7	3	1	4	1	3	7	1	1	1	1	1	3	2	7	1	7	1	3	1	1	7	7
5	5	4	5	3	5	5	6	5	4	5	4	4	3	4	3	3	5	5	5	4	6	5	4	5	5	3	3	4	4	5	4	3	4	3	3	3	3	5	5	5	5	4	4	5	5	5	5	6	5
7	7	7	7	7	7	7	7	7	7	7	7	7	6	7	7	7	7	7	7	7	7	7	7	7	7	7	7	7	7	7	7	7	7	7	7	7	7	7	7	7	7	7	7	7	7	7	7	7	7
5	5	5	7	7	7	4	4	7	6	5	7	7	4	5	4	4	5	4	6	6	5	6	5	7	7	6	6	6	6	6	6	5	6	4	7	4	4	6	7	7	6	5	5	6	7	7	4	7	4
4	4	4	5	5	5	4	4	5	5	4	5	5	4	4	4	4	5	4	5	5	5	5	4	5	5	5	5	6	5	5	5	5	5	4	5	4	4	5	5	4	5	5	5	5	6	6	4	6	5
7	7	7	7	7	7	7	7	7	7	7	7	7	7	7	7	7	7	7	7	7	7	7	7	7	7	7	7	7	7	7	7	7	7	7	7	7	7	7	7	7	7	7	7	7	7	7	7	7	7
5	2	1	1	7	1	5	1	1	1	1	7	1	1	1	1	5	6	5	1	6	5	6	5	7	1	7	1	7	1	1	1	1	1	5	7	1	1	7	1	1	6	1	5	1	1	1	1	7	1
5	5	6	4	5	6	6	5	6	5	6	5	6	5	5	6	6	6	5	6	6	5	6	6	5	6	5	5	5	6	6	5	5	5	4	7	5	6	4	6	6	7	5	5	4	5	5	5	5	4
4	5	4	5	5	6	4	4	7	7	4	7	7	4	4	3	3	5	4	6	6	5	6	4	7	7	7	7	7	5	6	6	5	6	4	6	4	5	7	7	6	6	5	5	6	7	7	5	6	4
4	4	4	7	7	7	4	4	7	7	4	7	7	4	4	4	4	4	4	7	6	4	6	4	7	7	7	7	7	4	6	7	4	6	4	7	4	4	7	7	4	6	4	4	6	7	7	4	7	4
4	5	4	5	7	6	5	4	7	7	5	7	6	4	4	5	4	5	6	6	6	7	5	4	6	7	7	6	6	6	5	6	6	5	6	6	5	5	6	5	6	6	5	6	5	6	6	5	6	5
5	5	5	5	6	5	5	6	6	6	6	5	5	6	5	5	5	4	4	4	5	4	4	5	4	6	5	5	5	5	4	5	4	5	5	4	5	5	4	4	6	5	6	5	5	4	5	4	5	6
3	5	5	4	4	6	4	4	6	6	4	5	6	5	4	5	5	5	4	6	4	5	5	4	4	6	6	6	4	5	4	5	5	5	4	5	4	4	5	6	4	4	3	4	3	4	5	4	4	5
2	3	2	1	3	2	1	2	3	3	1	2	3	1	1	1	1	1	1	2	2	2	1	2	2	3	3	4	2	2	2	2	2	2	1	2	1	1	2	2	1	1	1	1	1	1	1	1	3	2
5	5	5	5	5	5	5	5	5	5	5	5	5	5	5	5	5	5	5	5	5	5	5	5	5	5	5	5	5	5	5	5	5	5	5	5	5	5	5	5	5	5	5	5	5	5	5	5	5	5
5	6	5	6	7	5	3	3	7	7	5	6	5	4	5	5	4	5	5	6	5	6	5	5	6	6	5	5	7	5	6	5	6	5	3	6	3	4	5	5	5	6	4	5	5	6	5	3	6	5
7	5	2	2	7	2	3	5	2	2	5	3	2	2	2	2	4	5	7	3	5	4	7	5	3	2	7	6	7	3	2	5	3	3	3	7	2	2	5	7	2	4	2	6	6	3	3	2	6	7
4	5	1	5	7	4	2	4	6	6	4	5	5	2	3	3	2	1	3	6	4	5	5	4	4	7	7	7	7	4	4	5	5	4	1	3	1	1	3	6	3	4	4	4	3	5	4	4	4	4
4	6	3	3	7	4	3	4	6	5	5	3	4	4	5	4	4	5	7	4	6	3	3	3	3	7	4	7	7	6	4	6	6	7	3	6	6	6	7	4	5	6	1	1	3	6	3	4	5	5
4	4	4	4	4	4	4	4	4	4	4	4	4	4	4	4	4	4	4	4	4	4	4	4	4	4	4	4	4	4	4	4	4	4	4	4	4	4	4	4	4	4	4	4	4	4	4	4	4	4
6	6	3	5	6	5	4	4	6	6	5	6	5	5	5	5	4	4	5	6	5	6	5	5	6	5	6	5	6	5	5	5	5	5	5	6	5	4	6	6	5	5	5	5	5	6	5	4	6	5
5	6	3	4	6	5	6	6	6	6	6	6	4	2	2	2	2	3	2	4	5	5	6	4	6	6	6	6	6	3	5	5	5	5	5	5	4	4	5	5	4	5	4	5	6	4	6	3	5	4
5	5	4	4	5	5	4	5	5	5	4	5	5	4	5	5	5	4	4	4	4	5	5	4	4	5	5	5	5	4	5	4	5	5	3	4	3	3	4	4	5	5	4	5	4	5	4	4	5	4
5	5	3	4	6	5	4	4	7	7	4	7	6	3	3	2	3	3	4	3	4	4	4	3	7	5	7	7	6	4	5	7	5	4	3	4	2	2	5	4	3	4	2	4	3	5	4	3	7	4
4	4	3	4	5	5	3	4	5	5	5	5	4	5	4	4	4	4	3	4	4	5	3	3	4	3	4	4	5	3	3	4	4	4	3	4	5	5	3	4	4	5	3	4	4	3	5	3	4	4
4	4	3	3	7	4	4	4	7	7	4	7	4	3	3	3	4	4	4	4	5	5	6	4	7	4	7	4	7	4	6	4	5	4	4	7	4	4	7	4	4	5	4	5	4	4	7	4	7	4
4	4	4	4	4	4	4	4	4	4	4	4	4	4	4	4	4	4	4	4	4	4	4	4	4	4	4	4	4	4	4	4	4	4	4	4	4	4	4	4	4	4	4	4	4	4	4	4	4	4
4	3	2	3	4	3	2	3	6	5	3	4	4	3	5	4	4	3	3	2	2	6	6	3	3	6	6	6	3	2	4	3	3	6	2	3	4	2	3	4	4	5	3	5	3	3	2	5	5	5
4	4	4	4	4	4	4	4	4	4	4	4	4	4	4	4	4	4	4	4	4	4	4	4	4	4	4	4	4	4	4	4	4	4	4	4	4	4	4	4	4	4	4	4	4	4	4	4	4	4
5	4	2	6	7	7	1	4	6	7	5	6	5	3	2	3	2	6	5	6	4	6	3	2	6	6	5	7	7	5	5	4	4	5	1	6	2	2	5	5	4	7	5	3	5	7	5	2	6	2
7	5	5	5	7	4	4	5	6	6	6	4	3	3	4	4	4	7	7	4	7	6	7	7	5	4	7	4	7	3	3	4	7	3	7	7	6	6	6	3	3	3	2	7	6	3	3	3	7	2
7	7	7	7	5	5	5	6	7	6	7	7	5	6	5	4	5	5	5	4	7	6	5	7	5	4	6	4	5	5	6	7	7	7	6	5	5	4	6	7	6	5	7	6	4	5	5	6	4	6
1	1	1	1	1	1	2	1	1	1	1	1	1	2	2	1	1	1	1	1	4	4	3	6	3	5	4	3	4	3	4	2	5	4	3	4	3	2	3	2	3	4	2	3	3	3	3	2	5	3
5	5	5	7	7	7	5	6	7	7	5	7	5	5	7	5	5	5	7	7	7	7	4	5	6	7	7	7	7	5	7	5	5	5	5	7	5	5	6	5	5	7	5	5	5	7	7	5	7	7
5	5	5	5	6	6	4	4	5	5	5	4	5	5	5	5	4	5	4	6	5	4	4	4	4	5	5	6	5	6	3	4	4	5	5	4	5	5	4	5	5	4	6	5	4	5	6	4	5	4
4	4	4	4	6	4	4	4	4	6	4	5	5	4	4	4	4	4	4	6	4	4	4	4	6	6	6	6	6	5	4	6	4	4	4	6	4	4	6	6	5	6	4	4	4	6	6	4	6	4
4	5	5	5	7	6	2	3	6	7	5	6	5	1	3	3	3	5	4	5	6	5	6	2	6	7	7	7	7	6	5	6	5	6	3	7	3	3	7	7	5	6	5	5	6	7	7	4	7	4
2	2	3	1	3	7	3	5	4	6	3	3	5	2	2	6	2	6	6	6	6	6	5	2	6	5	3	5	3	3	4	4	2	3	6	6	6	3	2	3	6	6	6	3	2	3	6	3	2	7
5	5	5	5	6	3	2	3	7	7	2	3	6	2	3	2	3	3	3	6	3	5	6	2	5	7	7	7	7	5	5	5	6	5	3	5	3	3	5	7	5	5	5	7	5	7	6	3	6	3
4	4	4	4	4	4	4	4	4	4	4	4	4	4	4	4	4	4	4	4	4	4	4	4	4	4	4	4	4	4	4	4	4	4	4	4	4	4	4	4	4	4	4	4	4	4	4	4	4	4
5	3	7	7	5	7	2	6	7	7	7	4	4	7	7	7	4	5	7	7	5	7	3	7	7	7	3	6	7	7	6	3	7	3	2	7	2	6	6	3	3	7	2	2	7	7	2	2	6	7
6	5	3	5	6	5	1	4	5	6	5	3	4	4	4	5	3	4	5	5	5	4	4	4	5	5	5	5	5	5	4	5	4	5	5	5	5	5	5	5	5	4	5	5	5	5	5	5	5	5
4	3	5	3	4	5	5	6	4	5	5	4	6	5	7	3	1	6	4	5	6	3	5	3	7	5	4	5	3	5	5	3	5	4	7	4	6	5	7	4	5	3	5	4	5	6	5	7	6	7
2	2	3	4	5	4	4	2	6	6	2	4	4	3	3	3	2	3	2	4	4	3	4	2	4	4	4	6	6	4	2	5	4	4	2	5	2	2	5	5	3	3	3	2	3	4	5	3	5	2
4	5	4	4	3	4	3	4	4	4	4	3	4	3	5	4	3	4	4	5	4	3	3	5	4	4	3	5	4	4	3	4	4	3	4	5	4	5	4	4	4	4	3	5	4	4	4	3	3	5
7	5	4	6	7	7	7	7	7	7	4	6	3	4	7	7	7	7	7	6	4	7	7	5	4	7	5	7	5	5	7	4	6	7	7	6	7	5	7	7	5	7	7	4	7	7	4	4	6	7
6	5	4	4	5	5	5	5	6	7	4	5	6	4	5	4	3	3	3	5	5	5	6	5	5	6	7	7	6	5	5	6	4	5	3	4	4	3	5	5	5	6	6	5	5	4	5	5	6	5
6	7	5	3	6	4	6	5	7	7	6	3	4	4	6	6	4	6	6	4	4	5	6	5	3	5	5	5	4	5	4	5	6	5	4	6	4	4	5	3	5	4	3	4	4	5	4	5	6	6
4	4	3	2	6	4	4	4	6	6	4	4	3	3	3	3	4	5	5	4	5	4	5	4	5	5	6	6	6	3	4	4	4	4	4	5	4	4	6	6	4	4	4	4	5	5	5	3	6	4
4	4	4	4	4	4	4	4	4	4	4	4	4	4	4	4	4	4	4	4	4	3	3	4	4	5	4	4	4	4	4	4	4	4	4	4	4	4	4	4	4	4	4	4	4	4	4	4	4	4
5	4	5	6	4	4	5	5	4	6	5	4	4	5	4	4	5	4	5	4	3	6	5	5	4	4	6	5	5	5	3	5	5	5	4	4	6	4	5	4	6	5	4	5	5	5	5	5	6	6
7	7	7	1	1	7	4	4	4	4	1	7	6	7	1	7	7	7	7	6	7	4	6	7	6	7	7	7	1	6	4	4	4	6	6	4	4	1	7	6	6	4	6	4	1	1	3	1	1	4
5	4	5	4	5	4	5	4	4	5	4	5	4	5	4	5	4	5	4	5	4	5	4	5	4	5	4	4	5	4	4	5	4	4	5	4	4	5	4	5	5	5	4	5	4	4	5	5	4	5
3	3	3	3	3	3	3	3	3	3	3	3	3	3	3	3	3	3	3	3	3	3	3	3	3	3	3	3	3	3	3	3	3	3	3	3	3	3	3	3	3	3	3	3	3	3	3	3	3	3
3	6	3	5	6	5	2	2	6	5	4	5	6	3	3	3	3	3	3	4	4	3	3	4	5	6	3	5	6	5	5	3	5	2	1	5	2	6	5	3	3	4	2	2	3	5	3	2	5	2
4	3	4	3	5	3	4	4	3	3	3	3	3	3	3	4	4	5	5	3	5	4	4	4	5	3	4	4	4	3	3	4	3	3	5	4	3	3	5	5	3	4	3	5	5	3	3	3	4	3
4	4	4	4	4	4	4	4	4	4	4	4	4	4	4	4	4	4	4	4	4	4	4	4	4	4	4	4	4	4	4	4	4	4	4	4	4	4	4	4	4	4	4	4	4	4	4	4	4	4
4	4	3	4	6	6	4	4	5	5	5	6	5	4	4	4	4	5	3	6	5	5	5	4	6	5	6	6	5	5	5	6	4	5	6	6	4	4	6	6	4	4	3	4	3	6	5	6	6	2
5	6	2	3	6	2	3	2	6	6	2	5	2	2	2	2	3	3	2	2	4	3	4	3	4	2	6	2	2	2	2	2	2	2	2	3	2	2	4	3	2	3	2	3	2	2	4	2	4	3
4	4	2	5	7	5	2	2	7	7	4	7	5	3	3	3	2	3	3	6	4	5	4	2	5	7	6	5	7	4	5	5	4	4	3	5	1	2	5	6	4	5	3	3	4	6	5	3	6	3
4	5	5	7	6	6	4	4	5	6	6	6	6	4	4	3	3	4	3	6	5	6	5	4	6	5	5	6	5	5	6	7	5	6	4	6	3	3	7	7	5	5	5	5	6	6	5	3	6	3
1	1	1	5	4	4	3	3	5	4	2	5	4	2	3	3	5	2	4	5	3	4	2	2	5	5	4	4	5	3	4	1	4	4	1	5	3	2	5	4	3	5	1	4	1	5	2	3	6	3
6	6	5	7	7	7	5	5	7	7	6	7	7	5	5	5	5	5	5	7	6	6	6	5	7	7	7	7	7	6	6	7	6	6	5	7	5	5	7	7	6	6	6	6	6	7	7	5	7	5
4	5	4	5	6	5	4	5	4	5	3	5	6	3	4	4	4	3	4	5	4	4	5	4	5	5	5	4	4	4	4	4	5	5	4	5	4	4	5	5	4	5	4	4	3	5	5	4	4	4
6	6	5	5	6	5	6	5	5	5	5	6	5	5	5	5	6	6	6	5	6	6	6	6	6	5	6	5	6	5	5	5	5	5	6	6	5	5	6	5	5	6	5	6	5	5	5	5	6	5
5	3	5	6	7	7	5	4	5	6	5	7	5	4	4	6	4	6	7	5	6	4	5	4	7	6	6	6	6	5	5	6	5	5	4	6	4	4	7	7	5	6	5	5	6	7	7	4	6	4
3	7	4	5	6	7	5	5	7	7	4	5	7	5	3	3	4	5	3	5	6	5	6	3	6	5	7	7	7	6	7	6	5	6	4	6	4	4	7	7	5	7	4	5	5	5	7	4	7	4
1	1	1	2	2	7	3	7	1	7	3	1	7	1	2	7	2	7	7	7	7	7	7	1	7	7	1	7	3	1	3	2	1	1	5	7	5	2	2	2	7	7	3	6	3	6	4	2	7	3
5	5	5	6	7	7	5	4	6	6	5	6	6	5	5	5	5	5	5	6	6	5	6	5	6	6	7	7	7	6	6	7	5	5	5	7	5	5	7	7	5	6	5	5	6	7	7	5	7	5
6	3	5	3	6	4	1	1	1	1	1	1	5	4	7	5	2	5	6	5	5	1	6	5	2	7	7	7	7	5	2	2	2	5	4	7	4	5	7	3	6	1	4	5	2	5	2	6	6	1
2	1	1	5	7	5	1	5	3	6	2	5	4	1	1	1	1	2	1	5	4	2	3	1	6	4	3	6	7	2	3	6	2	3	1	6	2	1	6	5	2	1	2	2	3	7	5	5	7	2
5	7	4	7	7	7	6	7	7	7	2	7	7	2	7	7	7	2	7	2	7	7	7	7	7	7	7	7	7	7	7	7	7	7	7	7	7	7	7	7	7	7	7	7	7	7	7	7	7	7
3	6	2	3	3	4	3	5	5	5	4	3	5	3	5	2	6	6	4	4	5	4	5	4	5	3	4	7	3	2	6	4	5	5	4	4	6	4	5	4	5	5	6	5	4	5	2	5	4	5
5	5	3	6	7	7	3	5	4	7	5	5	5	4	5	3	4	5	4	6	5	6	6	5	6	7	7	6	6	5	4	3	5	6	4	4	6	5	4	6	6	7	4	4	4	5	4	4	6	7
4	4	4	5	5	5	4	4	5	5	4	5	5	4	4	4	4	4	4	5	5	4	5	4	5	5	5	5	5	4	4	5	4	4	4	5	4	4	5	5	4	4	4	4	4	5	5	4	5	4
5	6	2	2	6	5	3	5	6	6	2	6	6	4	4	3	3	3	4	4	3	4	5	3	5	6	7	6	6	5	5	5	5	5	4	5	4	4	5	6	5	5	5	5	4	7	5	5	6	5
4	4	2	3	4	6	4	4	5	3	4	4	5	3	5	3	4	3	6	4	4	3	5	3	4	4	5	3	4	5	4	5	4	3	4	4	5	5	4	4	4	4	5	4	3	4	4	4	5	3
5	5	4	2	6	5	3	4	6	5	4	5	3	3	4	4	4	4	4	4	4	4	4	4	4	5	4	6	5	5	4	4	5	4	3	6	2	3	5	4	3	4	3	3	3	4	3	3	5	4
6	6	6	5	6	5	3	5	7	7	5	6	6	3	4	4	4	3	5	5	5	6	7	4	5	6	7	6	7	6	6	6	6	7	4	6	4	4	5	7	6	7	5	7	6	6	6	5	6	5
3	5	1	3	5	5	2	2	7	7	3	6	5	2	2	2	2	2	2	5	4	3	3	3	5	7	7	7	7	5	5	6	3	3	3	5	3	3	6	6	3	3	3	3	5	6	5	3	6	3
4	4	4	4	4	4	4	4	4	4	4	4	4	4	4	4	4	4	4	4	4	4	4	4	4	4	4	4	4	4	4	4	4	4	4	4	4	4	4	4	4	4	4	4	4	4	4	4	4	4
7	6	3	3	7	3	3	3	7	7	3	3	3	3	3	3	3	7	7	3	7	3	7	7	3	3	7	3	7	3	7	3	7	3	7	7	7	7	7	3	3	3	3	7	3	3	7	3	7	3
7	6	3	3	7	3	3	3	7	7	3	3	3	3	3	3	3	7	7	3	7	3	7	7	3	3	7	3	7	3	7	3	7	3	7	7	7	7	7	3	3	3	3	7	3	3	7	3	7	3
6	6	5	7	6	7	3	3	7	7	6	5	6	5	5	3	4	3	3	6	3	5	3	3	6	7	7	7	6	4	5	4	3	3	4	6	3	2	5	6	3	2	2	3	3	5	4	2	4	2
7	7	5	5	7	5	5	5	7	7	5	5	5	5	5	5	5	7	7	5	7	5	7	7	5	5	7	5	7	5	7	5	7	5	7	7	7	7	7	5	5	5	5	7	5	5	7	5	7	5
4	4	4	5	5	6	4	5	5	7	4	5	5	4	4	4	4	4	4	6	4	5	5	4	6	7	5	7	5	4	4	4	4	4	4	6	4	4	4	4	4	4	4	4	4	4	5	4	5	4
5	5	1	1	6	1	4	5	6	6	4	4	1	1	1	1	5	5	5	1	4	5	6	5	4	1	6	6	6	1	5	4	4	1	4	4	4	4	4	6	1	5	1	5	5	1	5	1	6	5
4	5	4	5	7	5	5	4	4	4	4	4	4	4	4	4	4	4	4	4	4	4	4	4	4	4	4	4	4	4	5	5	4	4	4	4	4	5	5	5	4	4	4	4	4	4	4	4	4	4
6	5	5	6	5	5	5	4	5	3	4	5	5	4	5	5	6	5	5	5	6	5	5	6	5	6	6	5	5	5	5	5	6	5	5	5	5	6	6	6	5	5	6	6	4	5	3	3	2	3
3	7	1	1	7	1	7	1	7	7	1	7	1	1	1	1	7	7	7	1	7	7	7	7	7	1	7	1	7	1	7	1	7	1	7	7	7	7	7	1	1	7	1	7	1	1	7	1	7	1
7	7	7	7	7	7	7	7	7	7	7	7	7	7	7	7	7	7	7	7	7	7	7	7	7	7	7	7	7	7	7	7	7	7	7	7	7	7	7	7	7	7	7	7	7	7	7	7	7	7
7	6	5	4	7	7	6	5	5	4	5	6	6	5	5	6	6	6	6	6	6	6	6	6	6	6	6	6	6	6	6	6	6	6	6	6	6	6	6	6	6	6	6	6	6	6	6	6	6	6
7	6	7	6	6	6	6	6	6	6	6	6	6	6	6	6	6	6	6	6	6	6	6	4	3	6	6	6	6	7	6	6	6	6	6	6	6	6	6	6	6	6	6	6	6	6	6	6	6	6
3	4	5	4	3	4	3	5	4	5	3	4	5	4	3	3	3	4	4	3	3	4	3	4	4	4	3	3	4	3	3	4	3	4	5	5	3	4	4	3	4	5	3	5	3	4	4	3	4	5
4	4	2	3	4	4	2	4	6	6	3	5	3	2	3	4	4	3	3	4	3	5	3	3	3	6	2	3	4	4	4	3	3	3	3	3	3	3	3	4	3	3	3	3	3	5	3	3	5	6
4	4	5	4	4	4	4	5	4	5	4	5	5	4	5	5	4	4	4	4	5	4	4	5	4	4	5	4	4	4	5	4	5	5	3	4	4	4	4	4	4	4	4	5	5	4	4	4	4	4
2	2	1	3	7	3	2	2	7	7	2	7	3	1	1	1	1	2	2	4	3	2	3	1	5	4	7	7	7	2	2	2	1	1	1	5	1	1	4	4	1	2	1	1	1	4	5	1	7	1
6	6	5	5	6	6	7	6	6	6	5	6	5	5	6	6	6	6	6	6	6	6	5	6	6	6	5	6	5	6	6	6	6	6	6	6	5	6	6	7	6	7	7	7	6	6	6	6	7	6
4	5	4	4	4	4	4	4	4	4	4	4	4	4	4	4	4	4	4	4	4	4	5	3	5	5	6	6	6	5	5	5	4	5	3	5	2	2	5	5	4	5	4	4	5	6	6	4	6	4
6	6	3	3	7	5	2	5	6	7	3	5	7	3	6	6	5	3	6	4	4	7	7	3	3	7	7	7	7	4	7	3	7	7	3	5	3	2	5	6	7	7	2	6	5	7	5	5	7	5
3	5	1	2	6	2	1	3	7	7	1	4	7	1	3	4	2	1	3	2	1	4	5	1	1	5	5	5	6	1	3	7	5	5	1	2	1	1	2	5	3	4	1	3	1	6	2	3	7	3
4	5	3	5	5	6	3	4	5	6	4	5	5	3	4	4	4	5	3	5	5	4	5	4	5	5	4	3	5	4	3	4	5	4	2	5	2	4	4	4	3	5	2	2	3	4	2	3	5	3
3	4	4	6	6	6	4	3	6	6	3	6	3	3	3	3	3	4	3	6	5	4	3	3	6	6	6	6	6	3	3	6	4	4	3	6	3	3	6	6	4	4	4	4	5	6	6	4	6	3
4	5	4	5	5	6	4	4	7	7	4	7	7	4	4	3	3	5	4	6	6	5	6	4	7	7	7	7	7	5	6	6	5	6	4	6	4	5	7	7	6	6	5	5	6	7	7	5	6	4
5	5	5	5	5	5	5	5	5	5	5	5	5	5	5	5	5	5	5	5	5	5	5	5	5	5	5	5	5	5	5	5	5	5	5	5	5	5	5	5	5	5	5	5	5	5	5	5	5	5
6	7	5	6	5	7	6	5	6	7	6	4	5	6	5	6	7	6	4	4	6	6	6	4	6	4	6	5	6	5	6	5	5	5	7	5	4	6	5	6	4	5	5	5	7	6	5	4	7	4
4	4	4	4	4	4	4	4	4	4	4	4	4	4	4	4	4	4	4	4	4	4	4	4	4	4	4	4	4	4	4	4	4	4	4	4	4	4	4	4	4	4	4	4	5	2	5	3	5	3
4	4	4	5	5	5	4	4	5	5	4	5	5	4	4	4	3	4	3	5	5	4	5	4	5	5	5	5	4	4	4	5	4	4	3	5	3	3	5	5	4	4	4	4	4	4	5	3	4	4
7	7	7	7	7	7	7	7	7	7	7	7	7	7	7	7	7	7	7	7	7	7	7	7	7	7	7	7	7	7	7	7	7	7	7	7	7	7	7	7	7	7	7	7	7	7	7	7	7	7
4	4	4	4	4	4	4	4	4	4	4	4	4	4	4	4	4	4	4	5	4	4	4	4	5	5	5	5	5	4	4	5	4	4	3	5	3	3	5	3	4	4	4	4	4	5	5	3	5	3
4	4	4	4	4	4	4	4	4	4	4	4	4	4	4	4	4	4	4	4	4	4	4	4	4	4	4	4	4	4	4	4	4	4	4	4	4	4	4	4	4	4	4	4	4	4	4	4	4	4
5	4	4	7	7	7	5	5	7	7	6	7	7	4	4	4	4	5	4	7	6	7	6	4	7	7	7	7	7	6	7	7	4	5	4	6	6	6	7	6	6	5	6	6	5	6	6	6	5	6
4	4	4	4	4	5	4	4	4	4	4	4	4	4	5	4	4	4	4	4	4	4	4	4	4	5	4	4	4	4	4	4	4	4	4	4	4	4	4	5	4	5	4	4	4	4	4	4	4	4
4	4	4	4	4	4	4	4	4	4	4	4	4	4	4	4	4	3	4	3	3	4	4	3	3	4	4	4	4	3	4	3	4	4	3	3	3	3	3	4	4	4	3	4	3	4	3	4	4	4
3	3	3	5	5	5	2	2	7	7	4	6	6	2	3	2	2	2	2	4	4	3	4	3	4	6	7	7	6	4	3	5	3	4	3	5	2	2	5	6	3	4	3	3	3	6	5	3	7	2
7	2	3	4	6	3	4	3	3	5	5	3	4	4	3	4	4	5	4	3	5	4	5	5	3	3	6	3	6	4	3	4	5	4	6	7	4	3	6	4	4	4	3	6	4	4	3	3	6	3
4	4	5	6	4	5	4	6	4	6	5	2	5	4	4	5	3	6	6	3	6	6	4	4	4	3	2	3	6	4	7	4	5	3	3	6	4	4	5	5	6	6	4	3	3	4	5	4	4	6
3	5	1	1	7	1	6	5	5	6	4	5	1	1	1	1	3	4	4	1	4	4	4	3	6	1	6	1	5	1	4	4	5	1	5	5	5	4	5	4	1	4	1	4	3	1	5	1	5	1
4	4	1	1	4	1	4	4	4	5	4	4	1	1	2	1	4	4	4	1	4	4	4	4	4	1	4	4	4	2	4	4	4	1	4	4	4	4	4	5	1	4	1	4	4	1	4	1	4	4
2	2	6	5	2	7	3	1	2	3	2	3	6	4	7	5	2	2	2	5	3	2	3	3	4	5	3	3	3	2	2	3	3	3	1	1	1	1	4	4	4	3	3	3	3	6	2	3	3	1
3	3	3	5	6	5	3	3	7	6	3	6	5	3	3	3	2	2	2	3	4	3	3	3	6	7	6	5	5	4	4	5	3	3	1	4	1	2	1	2	3	3	2	2	3	6	6	1	6	3
4	5	2	2	6	2	2	2	6	6	2	4	4	2	3	3	3	2	3	2	2	4	3	2	2	6	5	5	5	2	3	2	3	4	2	3	2	2	2	5	2	2	2	2	2	2	2	2	2	3
5	5	5	5	5	5	5	5	5	5	5	6	6	5	5	5	5	5	5	6	6	5	5	5	5	6	6	6	6	6	6	5	5	6	5	5	5	5	5	5	5	5	5	5	5	5	5	5	6	5
4	4	4	4	4	4	4	4	4	4	4	4	4	4	4	4	4	4	4	4	4	4	4	4	4	4	4	4	4	4	4	4	4	4	4	4	4	4	4	4	4	4	4	4	4	4	4	4	4	4
7	7	7	7	7	7	7	7	7	7	7	7	7	7	7	7	7	7	7	7	7	7	7	7	7	7	7	7	7	7	7	7	7	7	7	7	7	7	7	7	7	7	7	7	7	7	7	7	7	7
6	7	4	7	5	6	5	7	7	6	6	7	5	4	7	6	6	5	7	7	6	7	6	7	6	6	7	5	7	7	6	6	7	6	6	6	4	7	6	6	7	6	6	6	5	5	6	6	6	7
5	5	5	5	5	5	5	5	5	5	5	5	5	5	5	5	5	5	5	5	5	5	5	5	5	5	5	5	5	5	5	5	5	5	5	5	5	5	5	5	5	5	5	5	5	5	5	5	5	5
4	5	3	3	6	3	5	6	4	6	4	5	3	3	3	3	4	5	4	1	2	5	5	2	2	2	7	5	6	2	5	6	4	2	6	5	6	4	6	6	2	5	2	5	5	2	5	2	6	5
4	6	2	1	4	1	2	4	7	4	5	6	6	2	6	6	6	2	5	4	5	5	5	4	5	7	6	3	6	1	5	5	5	5	4	6	5	5	4	7	6	6	3	6	4	7	5	5	7	7
5	4	4	4	4	5	5	4	4	4	5	4	5	4	3	3	2	3	2	3	5	6	4	4	5	5	5	4	3	4	5	3	5	4	4	3	3	2	2	4	4	4	3	3	4	3	5	6	3	5
4	3	3	4	7	4	4	5	7	7	5	7	7	5	3	3	3	4	5	5	6	5	5	4	7	7	7	7	6	5	5	7	5	4	4	6	4	4	6	6	4	4	4	5	5	6	7	3	7	5
5	7	1	1	6	1	7	3	7	7	3	6	1	1	1	1	5	4	4	1	5	7	6	6	6	2	6	3	6	1	7	3	7	2	6	5	7	7	5	2	1	7	1	5	3	1	7	1	6	3
5	7	4	7	7	7	2	3	6	6	6	6	1	5	5	5	3	5	4	7	5	6	1	7	6	7	6	5	7	6	6	2	5	2	1	6	5	4	5	3	6	5	5	5	5	5	5	5	5	5
4	4	4	4	4	4	4	4	4	4	4	4	4	4	4	4	4	4	4	4	4	4	4	4	4	4	4	4	4	4	4	4	4	4	4	4	4	4	4	4	4	4	4	4	4	4	4	4	4	4
6	6	3	3	6	3	2	5	6	6	4	5	5	3	3	3	3	3	4	4	5	3	4	3	4	3	7	6	7	3	4	7	3	3	4	7	3	4	5	6	3	5	4	3	3	3	3	3	6	3
6	4	4	5	2	5	3	2	5	3	3	4	4	3	4	4	2	5	5	5	6	3	4	6	6	5	6	3	5	4	5	4	6	4	6	4	6	5	5	5	4	3	2	5	3	2	2	3	2	4
3	5	1	3	5	5	1	3	7	6	3	3	5	2	4	3	1	3	2	4	1	2	7	1	2	5	6	6	7	5	4	4	4	6	5	5	3	2	3	7	3	6	3	3	5	6	5	2	7	4
5	3	4	3	6	3	4	5	4	4	5	3	4	2	2	4	4	6	6	5	7	3	6	5	3	2	5	4	7	4	4	3	3	3	7	7	4	3	7	4	4	3	3	7	4	5	4	4	5	4
6	6	3	3	6	4	4	4	4	4	5	4	3	3	3	3	5	5	5	3	6	5	5	5	4	3	5	5	5	3	5	5	4	3	5	5	4	4	5	4	5	5	4	5	5	5	5	2	7	4
5	7	6	7	6	5	4	5	7	7	3	5	4	5	5	6	6	6	5	7	6	7	5	7	6	6	6	6	6	4	7	5	7	6	5	7	3	3	4	6	6	7	4	5	6	7	5	3	6	5
7	7	2	2	7	2	5	6	7	7	6	5	1	1	1	1	5	7	7	1	7	5	7	7	5	1	7	6	7	1	7	6	7	1	7	7	7	7	7	6	2	5	2	7	6	2	7	2	7	6
4	4	3	4	4	4	4	5	4	5	5	5	4	4	4	5	5	5	5	5	5	5	5	6	5	5	6	6	6	6	5	5	5	5	6	5	6	5	5	5	5	5	5	5	5	5	5	5	4	5
5	5	5	4	4	4	4	4	5	6	4	5	4	4	4	4	4	4	4	4	4	4	4	4	4	4	6	4	4	4	3	4	3	4	4	4	4	3	5	5	4	4	4	4	4	4	5	4	5	5
5	7	3	4	4	5	3	2	7	5	3	2	6	4	2	3	3	3	5	2	2	5	6	4	5	6	6	3	6	6	3	5	5	5	4	5	4	1	3	6	5	5	5	2	2	2	6	1	1	4
6	5	7	7	7	7	7	7	7	7	3	7	7	3	2	2	2	5	2	7	6	5	6	3	6	6	7	7	7	6	6	5	6	6	6	7	6	6	6	7	7	7	7	7	7	7	7	5	5	7
6	6	1	1	5	1	7	7	6	6	6	7	1	1	1	1	1	6	6	6	6	7	6	6	7	1	6	6	6	6	6	6	6	1	6	6	6	6	6	6	1	7	1	6	6	1	6	1	6	6
6	6	3	4	7	4	4	4	6	7	5	5	5	4	4	4	4	5	4	6	6	5	5	4	6	6	6	6	6	5	4	5	6	5	6	6	4	4	6	7	4	5	4	4	5	6	6	3	6	4
4	5	4	6	5	5	4	4	6	5	4	4	4	4	4	5	5	5	4	5	5	4	4	4	5	5	4	4	5	6	4	6	5	4	4	6	4	4	6	5	4	4	4	4	6	5	6	4	4	4
3	4	2	3	5	4	1	3	7	6	2	2	3	3	2	3	2	3	2	1	2	2	1	2	7	4	2	3	7	4	2	2	3	4	1	7	4	2	3	1	1	3	2	2	3	7	3	1	2	2
5	5	5	5	5	5	5	5	5	5	5	5	5	5	5	5	5	5	5	5	5	5	5	5	5	5	5	5	5	5	5	5	5	5	5	5	5	5	5	5	5	5	5	5	5	5	5	5	5	5
5	7	4	7	5	5	7	5	6	7	5	7	7	5	4	6	6	5	6	5	6	6	7	5	7	7	7	6	5	4	7	4	6	5	4	6	4	5	7	7	7	6	3	4	5	5	7	3	7	4
7	4	1	3	6	6	4	4	5	6	3	6	5	3	4	3	3	4	5	7	6	3	6	6	6	7	7	7	6	5	5	6	4	5	4	4	3	3	5	4	4	5	3	5	5	5	3	5	6	5
4	6	5	5	7	6	5	5	7	7	6	6	5	4	4	4	5	5	4	6	6	5	4	5	6	6	7	7	7	6	5	6	5	5	4	6	6	6	7	7	5	5	6	4	5	6	6	4	6	4
5	7	5	2	5	4	1	1	7	6	3	5	4	3	3	4	4	5	5	3	5	4	4	4	4	5	4	4	6	4	5	3	6	5	4	6	4	3	5	4	5	6	1	3	2	5	4	1	6	4
6	6	7	7	7	7	5	6	7	7	6	5	5	5	5	5	5	6	5	7	6	6	7	6	7	7	7	7	7	6	7	7	6	7	5	7	6	6	7	7	7	7	7	7	7	7	7	7	7	7
3	5	3	6	7	4	4	3	7	6	5	5	7	4	4	4	4	3	5	4	4	5	3	5	6	7	7	4	7	6	5	6	5	7	5	4	4	5	4	5	5	7	5	7	5	7	4	5	6	6
7	7	7	7	7	7	7	7	7	7	7	7	7	7	7	7	7	7	7	7	7	7	7	7	7	7	7	7	7	7	7	7	7	7	7	7	7	7	7	7	7	7	7	7	7	7	7	7	7	7
5	6	1	3	5	2	2	4	6	7	2	4	4	2	4	4	5	2	4	3	2	7	5	2	3	6	7	6	4	2	4	3	5	7	3	3	3	2	2	4	5	7	3	6	3	5	3	6	6	7
4	4	3	4	4	4	3	3	6	6	3	4	4	3	4	4	5	3	4	3	3	5	5	4	5	5	5	6	5	4	5	3	4	3	3	4	3	4	4	3	3	6	3	3	4	4	4	4	4	4
3	2	1	1	3	2	2	3	3	3	2	3	3	2	3	2	3	2	3	2	2	3	3	2	2	4	5	5	4	2	3	3	3	4	2	2	2	2	2	3	3	4	2	4	2	3	2	4	4	4
4	4	4	4	3	3	3	3	4	4	3	4	4	3	3	4	3	3	3	3	3	3	4	4	3	4	6	4	4	3	3	4	4	4	4	4	4	4	4	4	4	4	4	3	3	3	4	3	3	4
6	5	6	6	7	6	6	6	7	7	6	7	7	7	7	6	7	6	6	6	6	6	6	6	6	6	6	6	6	6	6	7	7	7	7	7	7	7	7	7	6	6	6	5	7	7	6	6	6	6
6	6	5	6	5	5	6	6	7	6	5	6	6	6	6	6	6	5	6	6	6	6	6	6	6	7	7	7	5	5	4	5	5	6	6	6	5	5	5	5	6	5	5	6	4	6	6	4	6	6
6	6	3	3	6	3	6	7	7	7	6	6	4	3	2	2	6	6	6	3	7	6	6	6	7	3	6	7	7	2	6	7	6	3	6	5	6	6	6	7	2	4	6	6	6	6	6	5	6	7
6	6	3	3	6	3	6	7	7	7	6	6	4	3	2	2	6	6	6	3	7	6	6	6	7	3	6	7	7	2	6	7	6	3	6	5	6	6	6	7	2	4	6	6	6	6	6	5	6	7
5	6	5	6	5	5	5	3	4	5	3	5	4	4	5	4	5	5	4	6	5	4	6	4	5	7	6	6	5	5	5	5	5	6	3	4	3	3	5	5	5	6	4	5	5	6	5	5	6	4
4	4	4	5	5	5	4	4	6	6	4	5	5	4	4	4	4	4	4	5	4	4	4	4	5	5	5	5	5	4	4	5	4	4	4	5	4	4	5	5	4	4	4	4	4	5	5	4	5	4
5	5	1	1	5	1	5	6	7	6	5	5	1	1	1	1	5	5	5	1	5	5	5	6	5	1	6	5	7	1	5	6	5	1	4	7	4	4	6	5	1	4	3	3	4	1	4	1	5	5
3	7	7	7	5	7	1	5	4	4	4	5	5	4	5	4	4	6	4	5	4	4	4	4	4	4	4	4	5	4	6	4	4	4	4	4	4	4	4	5	7	7	7	7	7	3	4	5	7	7
4	5	5	6	6	6	4	3	5	6	5	6	7	5	5	5	5	5	5	6	5	5	5	4	6	6	6	6	6	5	5	6	5	5	4	6	4	4	6	6	4	5	5	4	5	6	6	3	6	3
4	3	1	2	5	3	5	7	7	6	7	5	1	2	2	2	5	4	5	1	5	6	4	5	6	1	5	7	4	1	7	7	7	1	6	4	6	6	4	7	1	4	2	5	3	7	7	7	7	7
3	3	3	3	3	2	2	3	5	3	3	4	4	3	3	3	3	3	3	3	3	3	3	3	3	5	5	4	3	3	3	3	3	3	3	3	3	3	3	5	3	3	3	3	3	3	3	3	3	3
4	4	1	1	7	1	4	4	7	7	3	7	1	1	1	1	3	4	3	1	5	5	5	5	7	1	7	5	7	1	7	5	7	1	5	7	5	4	7	5	1	7	1	7	5	1	7	1	7	4
5	6	1	1	7	1	6	6	6	7	7	5	1	1	1	1	5	7	7	1	6	6	7	7	7	2	7	7	7	2	7	7	7	2	7	7	7	7	7	7	1	6	2	7	7	2	7	2	7	7
7	7	4	4	7	4	7	7	7	7	7	7	4	4	4	4	7	7	7	4	7	7	7	7	7	4	7	7	7	4	7	7	7	4	7	7	7	7	7	7	4	7	4	7	7	4	7	7	7	7
4	4	4	4	4	4	4	4	4	4	4	4	4	4	4	4	4	4	4	4	4	4	4	4	4	4	4	4	4	4	4	4	4	4	4	4	4	4	4	4	4	4	4	4	4	4	4	4	4	4
7	4	7	7	4	7	4	7	6	5	5	5	6	6	6	7	6	6	6	6	5	3	3	3	3	3	6	6	6	6	6	5	5	5	6	6	6	5	5	5	5	5	4	5	5	4	5	5	5	6
6	2	1	3	6	1	2	3	6	7	1	3	1	1	4	3	1	5	3	4	6	4	5	3	1	6	4	5	6	1	5	3	4	6	3	4	3	2	5	3	2	3	3	3	2	7	4	2	7	4
6	6	5	7	7	5	4	5	6	7	7	6	6	5	7	6	5	7	7	7	7	7	7	7	6	6	7	7	6	6	7	5	7	6	6	6	7	7	6	5	7	6	5	6	5	6	6	6	7	7
6	6	3	5	6	5	2	4	6	6	5	6	4	4	4	5	4	4	5	4	5	5	5	4	5	6	6	6	6	5	6	4	6	5	5	5	5	5	5	5	5	6	5	5	5	6	5	5	6	5
7	7	4	5	7	6	4	6	7	7	7	7	7	5	7	7	7	5	7	5	6	7	7	4	7	7	7	7	7	6	7	6	7	7	5	6	5	5	7	7	7	7	5	7	6	7	6	7	7	7
4	4	4	4	4	5	4	4	5	5	4	4	5	4	4	4	4	4	4	4	4	4	4	4	4	4	4	4	4	4	4	4	4	4	4	4	4	4	4	4	4	4	4	4	4	4	4	4	4	4
5	3	5	4	4	4	5	3	6	4	4	5	3	6	4	6	3	5	5	5	3	5	6	4	6	3	6	5	6	6	5	3	5	5	5	5	6	5	4	6	6	3	6	6	5	4	5	3	7	6
7	1	1	1	7	1	4	1	1	1	1	1	1	1	1	1	1	7	7	1	7	5	7	7	1	1	7	1	7	1	4	1	5	1	7	7	5	5	7	1	1	5	1	7	1	1	4	1	7	1
7	7	2	3	7	3	7	4	6	6	5	7	4	3	2	3	5	6	3	4	6	7	5	5	7	5	7	5	7	5	6	6	6	4	4	7	5	5	7	5	4	7	4	7	7	6	7	4	6	5
7	7	4	4	7	4	3	5	7	5	5	3	3	4	3	4	4	3	4	4	7	4	7	7	3	4	5	5	6	4	4	4	5	3	6	6	4	5	7	3	3	4	4	6	5	4	5	4	5	5
4	4	5	4	5	5	4	4	5	5	5	4	4	4	3	3	3	4	4	5	4	3	4	3	4	4	4	5	5	4	3	4	3	4	3	5	3	3	5	5	3	4	3	3	3	5	5	3	5	3
5	5	5	7	6	5	3	4	6	5	5	4	6	5	6	5	4	6	6	6	7	4	6	6	4	7	5	7	6	6	6	5	6	6	6	6	6	6	6	7	6	6	6	5	7	5	6	5	5	6
6	5	3	4	6	4	2	4	6	6	3	5	7	3	5	5	5	2	3	2	3	5	2	3	4	6	7	7	6	4	5	5	3	4	2	4	2	2	4	7	7	7	5	7	4	6	5	6	6	6
3	6	5	7	6	6	2	5	7	7	4	6	5	3	2	3	3	3	3	6	4	4	5	3	6	6	6	6	5	5	4	6	5	5	3	6	3	2	5	6	4	5	5	4	5	5	6	2	6	2
5	5	4	5	5	6	5	5	4	6	4	5	6	4	5	6	5	5	6	5	5	6	6	4	5	6	5	5	5	5	5	4	5	6	4	4	4	4	4	5	6	5	6	5	6	5	5	5	5	5
5	4	2	5	6	3	5	4	5	5	5	6	4	3	3	3	5	5	5	3	5	5	5	5	5	3	6	6	6	4	3	5	4	3	5	5	4	4	5	5	3	5	3	5	5	3	4	3	5	5
4	4	6	6	6	6	4	3	7	7	6	6	6	4	4	4	4	5	3	6	5	5	5	3	7	6	6	6	6	5	5	6	5	5	3	6	3	3	6	6	6	5	6	5	6	6	5	3	6	3
5	4	2	5	6	3	5	4	5	5	5	6	4	3	3	3	5	5	5	3	5	5	5	5	5	3	6	6	6	4	3	5	4	3	5	5	4	4	5	5	3	5	3	5	5	3	4	3	5	5
4	5	3	3	5	5	3	2	6	6	3	3	5	3	3	3	3	5	5	5	6	4	6	5	3	5	6	5	4	4	4	5	5	4	4	5	4	4	5	5	4	4	3	3	4	5	6	4	5	3
6	6	6	6	6	6	6	6	6	6	5	5	6	5	4	6	5	6	5	6	6	5	6	5	5	6	5	6	6	6	6	6	6	5	6	5	6	5	6	5	6	6	5	6	6	5	6	5	6	5
5	5	3	6	7	5	2	5	6	7	3	6	5	6	4	4	4	4	6	5	5	5	6	4	4	7	7	6	6	5	4	5	6	5	3	4	2	2	3	6	5	6	4	7	4	6	4	6	6	4
3	5	3	4	4	5	4	5	6	4	3	2	5	4	3	2	4	3	3	3	3	2	4	4	4	3	3	3	3	4	4	6	3	3	5	6	3	4	6	3	4	3	4	5	4	4	3	3	5	4
1	2	2	7	7	7	2	2	7	7	2	7	7	2	2	2	2	3	2	7	3	2	3	1	7	7	7	7	7	3	3	7	2	3	1	7	1	1	7	7	2	3	2	2	3	7	7	1	7	1
4	4	4	4	5	5	4	4	4	5	4	5	5	4	5	4	4	4	4	5	4	4	4	4	4	4	4	4	4	4	4	5	5	5	5	5	5	4	4	4	4	4	4	4	4	6	5	3	4	4
5	4	2	5	6	3	5	4	5	5	5	6	4	3	3	3	5	5	5	3	5	5	5	5	5	3	6	6	6	4	3	5	4	3	5	5	4	4	5	5	3	5	3	5	5	3	4	3	5	5
7	7	7	7	7	7	6	7	7	7	7	6	7	7	7	5	7	6	5	6	6	5	5	4	4	5	6	5	5	5	5	6	4	4	4	6	4	5	6	6	5	6	5	5	5	6	7	5	6	5
5	5	5	7	7	7	4	4	7	6	5	7	7	4	5	4	4	5	4	6	6	5	6	5	7	7	6	6	6	6	6	6	5	6	4	7	4	4	6	7	7	6	5	5	6	7	7	4	7	4
7	7	4	6	7	6	4	5	7	6	6	5	4	5	5	6	5	4	5	5	4	5	3	5	5	4	4	4	6	5	4	4	6	4	3	4	3	3	4	3	4	7	3	3	3	7	4	3	4	6
4	6	1	1	7	5	3	5	3	7	4	7	4	4	5	3	6	5	1	5	3	4	5	3	3	5	3	5	6	5	3	3	4	5	3	2	3	2	2	3	3	7	1	5	3	4	4	3	7	3
5	6	4	6	5	3	2	3	6	6	3	4	3	2	3	4	4	3	4	2	3	3	4	3	3	4	5	5	5	3	4	3	4	4	1	2	1	1	2	2	2	2	1	2	2	4	2	2	6	4
4	4	5	4	4	4	4	4	4	4	4	4	4	4	4	4	4	4	4	4	4	4	4	4	4	4	4	4	4	4	4	4	4	4	4	4	4	4	4	4	4	4	4	4	4	4	4	4	4	4
4	5	5	5	5	5	4	4	4	5	5	5	5	5	5	5	4	5	4	5	5	5	6	5	6	6	6	6	6	5	5	6	5	5	5	6	5	5	6	6	5	5	5	5	5	6	6	4	6	4
7	7	3	3	6	3	3	6	6	6	4	7	7	2	3	3	3	3	3	3	3	7	6	2	5	7	7	7	7	4	4	3	4	3	2	3	2	2	3	3	4	6	2	3	3	6	3	3	7	3
5	5	4	5	5	5	3	3	6	5	4	4	6	4	4	4	3	3	3	4	5	6	5	4	5	5	5	7	5	3	5	3	4	6	4	7	4	3	4	6	6	5	4	6	4	6	5	3	5	5
7	6	1	5	7	2	2	5	7	7	2	5	5	2	4	4	4	2	5	2	2	6	4	2	2	5	6	6	6	2	3	2	4	4	1	2	1	2	2	2	4	7	2	6	2	6	2	4	6	6
6	6	4	7	7	7	3	5	7	7	5	6	6	2	5	7	6	5	6	5	5	5	5	3	6	6	5	7	7	7	5	6	5	5	3	4	2	1	5	6	5	6	2	5	1	7	7	5	6	4
5	4	4	4	4	4	4	4	4	4	4	4	4	4	4	4	4	4	4	4	4	4	4	4	4	4	4	4	4	4	4	4	4	4	4	4	4	4	4	4	4	4	4	4	4	4	4	4	4	4
4	5	5	7	6	7	4	4	6	6	5	7	6	3	4	5	4	5	4	6	6	5	6	4	7	6	6	6	6	5	5	6	4	5	4	6	3	4	6	6	4	6	4	5	6	7	5	6	7	5
4	4	4	4	4	4	4	4	4	4	4	4	4	4	4	4	4	4	4	4	4	4	4	4	4	4	4	4	4	4	4	4	4	4	4	4	4	4	4	4	4	4	4	4	4	4	4	4	4	4
4	4	2	2	5	4	2	3	4	6	2	3	3	2	2	2	2	3	2	3	2	2	3	2	2	2	2	4	3	3	3	3	2	3	2	2	2	2	3	4	2	3	2	2	2	3	3	2	3	2
5	4	4	6	4	4	4	5	6	7	5	5	6	6	5	6	5	5	6	5	6	5	5	5	6	6	6	5	6	5	6	6	6	5	4	5	6	5	6	5	5	6	6	5	6	5	6	6	6	5
4	3	4	3	4	6	1	5	5	7	6	4	7	6	4	6	2	6	4	5	3	6	5	4	4	5	4	6	3	4	5	5	4	2	5	7	6	6	5	4	5	5	3	5	3	4	2	3	4	4
4	5	4	4	7	7	4	7	7	7	7	7	7	7	7	7	7	7	7	7	7	7	7	7	7	7	7	7	7	7	7	7	7	7	7	7	7	7	7	7	4	4	4	7	4	4	4	4	4	4
4	4	4	5	4	5	5	4	5	5	5	4	3	5	4	4	3	4	4	5	5	5	4	4	4	4	5	4	4	5	4	4	4	4	4	4	5	4	5	4	5	5	4	4	4	3	5	4	4	4
2	2	2	2	2	2	2	2	2	2	2	2	2	2	2	2	2	2	2	2	2	2	2	2	2	2	2	2	2	2	2	2	2	2	2	2	2	2	2	2	2	2	2	2	2	2	2	2	2	2
4	4	4	4	7	7	4	4	7	7	4	7	7	4	4	4	4	4	4	4	7	4	7	4	7	4	7	4	4	4	4	4	4	4	4	4	4	4	4	4	4	4	4	4	4	4	4	4	4	4
7	7	7	7	7	7	7	7	7	7	7	7	7	7	7	7	7	7	7	7	7	7	7	7	7	7	7	7	7	7	7	7	7	7	7	7	7	7	7	7	7	7	7	7	7	7	7	7	7	7
4	4	5	6	7	7	5	5	7	7	5	6	6	4	4	5	5	4	4	4	5	5	5	4	4	4	4	4	4	5	4	4	5	4	4	4	4	4	4	4	4	4	4	5	4	4	4	4	4	4
4	5	2	3	3	4	5	3	3	3	3	4	3	4	3	3	3	4	4	6	3	3	3	4	3	3	4	4	4	5	3	3	3	3	3	3	3	3	3	5	5	3	3	5	6	5	5	3	3	4
7	5	2	4	7	3	4	5	6	6	6	5	3	3	2	3	4	6	7	6	7	7	7	7	6	3	7	4	7	4	7	7	7	4	7	7	6	5	7	7	4	5	4	7	6	5	6	2	7	4
5	4	5	6	4	4	5	5	4	6	5	4	4	5	4	4	5	4	5	4	3	6	5	5	4	4	6	5	5	5	3	5	5	5	4	4	6	4	5	4	6	5	4	5	5	5	5	5	6	6
5	4	5	6	4	4	5	5	4	6	5	4	4	5	4	4	5	4	5	4	3	6	5	5	4	4	6	5	5	5	3	5	5	5	4	4	6	4	5	4	6	5	4	5	5	5	5	5	6	6
5	4	5	6	4	4	5	5	4	6	5	4	4	5	4	4	5	4	5	4	3	6	5	5	4	4	6	5	5	5	3	5	5	5	4	4	6	4	5	4	6	5	4	5	5	5	5	5	6	6
4	7	6	6	7	6	4	6	6	6	6	6	5	6	4	4	4	5	5	4	5	5	5	4	6	7	6	7	6	6	5	7	4	5	4	7	4	2	7	7	7	5	6	6	6	7	6	5	6	5
5	5	4	5	4	4	2	6	5	5	5	1	5	5	5	5	2	5	5	5	5	2	5	5	1	5	5	5	5	5	6	6	6	6	6	5	6	6	6	6	5	2	5	5	6	6	6	6	6	6
5	4	4	4	6	5	4	4	5	5	5	4	4	4	4	4	5	5	5	4	6	5	5	5	5	4	5	5	5	4	5	5	5	5	5	5	5	5	5	5	4	5	4	5	5	4	5	4	5	5
6	6	2	3	6	3	5	5	4	6	5	6	4	3	3	3	5	5	4	5	4	5	5	4	5	5	5	7	6	4	5	5	5	4	4	4	3	3	5	6	3	5	3	6	5	4	5	4	7	4
4	4	4	4	4	4	3	3	5	5	4	4	4	2	3	3	3	3	4	3	3	2	4	3	2	3	4	6	5	4	4	6	4	3	4	2	2	4	4	5	4	3	2	2	2	3	2	2	6	2
5	4	5	6	4	4	5	5	4	6	5	4	4	5	4	4	5	4	5	4	3	6	5	5	4	4	6	5	5	5	3	5	5	5	4	4	6	4	5	4	6	5	4	5	5	5	5	5	6	6
5	4	5	6	4	4	5	5	4	6	5	4	4	5	4	4	5	4	5	4	3	6	5	5	4	4	6	5	5	5	3	5	5	5	4	4	6	4	5	4	6	5	4	5	5	5	5	5	6	6
5	6	2	2	7	5	4	3	7	7	5	6	6	4	3	4	5	6	4	3	5	6	6	5	7	3	6	6	5	3	4	6	5	6	3	6	3	3	6	6	4	5	2	5	5	4	6	3	6	4
3	5	5	7	7	7	3	4	6	7	5	5	5	5	4	6	5	3	3	7	5	5	5	3	5	6	5	5	5	6	5	5	4	4	4	4	5	4	6	6	2	6	3	2	3	7	7	2	5	4
4	6	1	3	7	4	2	5	7	7	3	7	7	2	4	3	3	2	3	6	4	6	6	4	5	7	7	7	7	7	6	5	6	7	4	6	4	4	6	7	5	7	4	5	6	7	7	4	7	4
2	2	2	4	3	3	2	2	4	2	2	3	2	2	3	3	3	2	2	2	3	2	2	2	2	6	3	4	2	3	2	6	4	3	2	5	2	2	6	3	3	3	3	2	2	4	6	2	5	2
1	1	1	1	1	1	1	1	1	1	1	1	1	1	1	1	1	1	1	1	2	2	3	2	1	1	1	4	2	2	1	3	3	3	2	1	1	3	1	1	3	3	3	2	2	2	3	3	3	2
4	4	4	4	4	4	4	4	4	4	4	4	4	4	4	4	4	4	4	4	4	4	4	4	4	4	4	4	4	4	4	4	4	4	4	4	4	4	4	4	4	4	4	4	4	4	4	4	4	4
5	4	5	6	4	4	5	5	4	6	5	4	4	5	4	4	5	4	5	4	3	6	5	5	4	4	6	5	5	5	3	5	5	5	4	4	6	4	5	4	6	5	4	5	5	5	5	5	6	6
7	5	6	4	4	4	3	3	3	4	3	3	3	3	3	3	3	3	3	3	6	3	7	7	4	4	7	4	7	4	4	4	4	4	7	7	4	5	7	5	4	4	4	7	4	4	4	4	7	4
6	7	1	1	7	1	6	7	7	7	6	5	7	7	7	6	7	6	5	1	6	5	7	7	5	1	7	6	7	2	6	5	7	1	7	7	7	6	6	7	1	7	2	7	7	2	7	2	7	7
6	5	5	4	6	6	3	6	3	3	3	3	5	5	3	5	2	5	5	5	5	5	3	5	5	5	6	5	6	5	3	4	3	4	3	4	4	3	5	4	5	3	3	3	3	5	3	5	4	5
4	3	1	3	6	7	6	4	6	4	5	4	5	4	6	3	5	5	4	6	6	4	3	5	3	6	3	6	2	6	4	4	3	4	4	4	4	4	5	5	5	4	3	4	4	4	4	4	4	4
3	4	3	4	5	1	4	3	6	7	2	5	6	6	4	4	3	1	3	4	4	3	5	5	6	7	7	7	6	5	3	3	4	5	4	5	4	3	5	7	4	6	2	2	3	7	3	3	7	5
4	5	4	5	6	5	3	4	5	5	5	5	5	4	5	5	5	4	5	4	5	5	5	4	4	5	6	5	6	5	5	4	4	5	4	5	4	4	4	5	5	5	4	5	4	5	5	4	5	5
1	1	1	1	1	1	1	1	1	1	1	1	1	1	1	1	1	1	1	1	1	1	1	1	1	1	1	1	1	1	1	1	1	1	1	1	1	1	1	1	1	1	1	1	1	1	1	1	1	1
3	4	2	3	5	4	3	2	6	6	3	4	5	3	1	2	2	1	1	2	3	2	5	2	5	5	5	5	4	3	3	4	3	4	5	6	4	2	3	5	4	5	3	3	2	3	5	3	4	4
5	5	4	5	5	4	4	5	5	5	4	4	5	4	4	4	4	5	4	4	4	4	4	4	5	5	5	5	5	4	5	5	4	5	4	5	4	4	5	5	4	4	5	4	5	5	5	4	5	4
5	6	6	3	6	3	4	4	5	5	5	5	3	3	3	3	5	5	6	3	3	4	4	3	4	4	4	4	4	3	4	4	3	3	4	4	5	5	5	5	4	5	5	4	5	5	5	4	5	5
1	2	3	4	4	5	3	5	4	6	3	4	7	1	3	3	3	4	4	5	4	6	5	2	5	7	4	7	3	3	3	4	4	5	4	5	2	3	5	5	4	5	4	4	4	4	4	4	4	3
7	7	7	7	7	7	7	7	7	7	7	7	7	7	7	7	7	7	7	7	7	7	4	3	3	7	7	7	4	2	4	2	3	7	2	2	2	2	2	3	3	7	2	7	2	3	2	7	7	7
3	4	4	5	5	5	3	3	5	5	4	5	5	3	3	3	3	4	3	5	4	4	4	3	5	5	5	5	5	4	4	5	4	4	3	5	3	3	5	5	4	4	4	4	4	5	5	3	5	3
7	7	7	7	7	7	7	7	7	7	7	7	7	7	7	7	7	7	7	7	7	7	7	7	7	7	7	7	7	7	7	7	7	7	7	7	7	7	7	7	7	7	7	7	7	7	7	7	7	7
4	4	4	4	4	4	4	4	4	4	4	4	4	4	4	4	4	4	4	4	4	4	4	4	4	4	4	4	4	4	4	4	4	4	4	4	4	4	4	4	4	4	4	4	4	4	4	4	4	4
3	4	1	1	4	1	1	2	7	7	1	3	2	1	2	2	2	1	2	2	1	3	3	1	2	4	4	4	3	2	4	2	3	3	1	2	1	1	2	2	2	5	1	4	2	3	2	3	7	3
7	7	7	6	6	6	6	6	7	7	7	7	7	7	7	7	7	7	7	7	7	7	7	7	7	7	7	7	7	7	7	7	7	7	7	7	7	7	7	7	7	7	7	7	7	7	7	7	7	7
3	6	4	4	7	4	4	5	7	7	4	5	5	3	4	4	4	5	5	5	5	6	6	4	5	4	4	6	6	4	4	6	5	5	5	6	6	6	6	4	4	5	6	5	5	5	5	3	6	6
3	5	6	6	6	5	4	5	5	5	5	6	6	5	5	5	5	5	5	5	5	5	5	5	6	6	6	6	6	6	5	6	5	5	5	6	5	5	6	6	5	5	5	5	5	5	5	5	6	5
5	5	5	6	5	5	5	5	5	5	5	5	5	5	5	5	5	5	5	5	5	5	5	5	5	5	5	5	5	5	5	5	5	5	6	4	4	5	6	5	5	5	5	5	5	5	5	5	5	5
6	6	6	6	6	5	6	6	7	6	6	6	6	7	6	6	7	7	7	7	6	7	6	6	6	6	7	6	6	7	7	6	7	6	6	6	6	6	6	7	7	6	7	6	7	6	6	6	7	6
7	5	6	6	7	6	5	4	5	4	4	5	6	6	6	6	5	7	7	5	7	5	7	7	5	6	7	4	7	5	4	4	5	6	7	7	5	5	7	4	6	5	6	7	4	6	5	6	7	4
4	4	3	6	7	3	2	6	7	7	2	3	7	2	4	3	3	3	3	4	4	4	4	4	6	6	6	6	6	4	3	3	5	4	5	4	6	5	5	6	5	6	5	6	6	5	5	6	5	6
7	5	6	6	7	6	5	4	5	4	4	5	6	6	6	6	5	7	7	5	7	5	7	7	5	6	7	4	7	5	4	4	5	6	7	7	5	5	7	4	6	5	6	7	4	6	5	6	7	4
6	4	3	3	6	4	4	4	4	4	4	4	3	3	3	3	4	5	5	3	6	4	6	6	4	3	6	4	6	4	5	4	4	5	5	4	4	4	4	5	4	4	5	4	4	5	4	4	5	5
4	5	5	3	5	6	5	6	3	5	3	6	4	6	5	3	4	5	3	5	5	3	5	4	4	6	5	3	5	5	6	5	4	5	6	5	6	6	4	5	4	5	6	4	5	4	6	5	5	4
7	7	4	4	3	4	7	3	5	4	6	3	7	5	6	6	7	6	6	7	3	6	4	4	6	5	6	6	6	4	6	4	4	7	4	5	4	6	6	7	7	4	4	3	6	3	6	5	5	5
3	5	4	6	6	6	2	2	6	4	6	4	5	2	3	4	3	4	4	6	5	4	7	3	6	5	6	7	6	5	6	6	4	3	4	3	4	4	3	4	4	5	3	5	4	3	5	3	5	3
6	6	5	6	6	6	6	6	6	6	6	6	6	6	6	6	5	5	5	5	5	5	5	5	6	6	6	5	5	6	5	5	5	6	5	6	6	5	5	5	6	5	5	6	6	5	5	6	6	6
5	5	2	2	5	2	6	4	4	4	4	6	2	2	2	2	6	5	5	2	5	5	5	5	5	3	5	4	5	3	3	3	4	3	5	5	4	4	5	4	2	5	2	4	4	2	4	2	4	4
4	5	4	4	7	4	4	5	6	6	4	5	3	3	3	3	4	4	4	5	5	5	5	4	5	5	5	6	6	4	5	4	4	4	3	5	3	4	4	5	4	5	3	4	5	5	4	4	5	3
4	4	6	4	6	6	2	5	3	3	1	2	2	2	5	5	2	2	6	2	3	5	5	2	2	5	4	5	5	3	5	3	3	6	3	3	2	2	2	4	2	4	2	2	2	5	3	5	5	5
5	5	6	5	5	5	5	6	5	6	4	5	5	5	5	5	6	6	5	5	5	5	5	6	5	5	6	5	5	6	4	4	5	5	5	5	5	5	5	5	5	6	5	5	6	5	5	5	5	6
7	5	3	3	6	3	3	6	7	7	3	5	5	3	7	5	5	3	5	3	3	7	5	3	3	7	7	7	6	3	5	4	5	4	6	5	7	4	5	5	5	5	3	6	4	6	4	6	5	3
6	6	6	6	6	6	5	5	6	6	5	5	6	5	6	6	6	6	6	6	6	6	6	5	6	6	6	6	6	5	6	6	6	6	5	6	5	5	6	6	5	6	5	6	6	6	6	6	6	6
6	6	6	6	6	6	6	6	6	6	6	6	7	7	6	6	6	7	7	6	6	7	7	7	7	6	7	6	7	7	6	7	6	6	7	7	7	6	6	7	7	7	7	7	7	6	7	6	6	7
7	6	1	2	7	1	2	6	7	7	5	6	6	1	2	1	2	3	3	3	3	6	5	2	4	7	7	7	7	5	6	4	5	7	5	6	3	3	6	6	4	6	5	5	5	7	7	3	7	3
7	6	3	3	5	3	3	6	7	7	4	6	3	4	3	4	5	5	6	4	4	7	3	5	6	4	5	5	7	4	5	4	7	3	4	5	3	4	4	5	3	7	3	4	7	4	5	3	5	7
5	6	5	5	7	6	7	7	7	7	5	7	6	6	6	6	6	7	7	6	4	4	4	2	6	6	5	6	5	4	5	6	5	4	6	4	3	4	6	5	5	5	3	4	5	6	5	5	6	6
4	5	3	2	4	5	4	4	5	5	5	5	5	4	4	4	4	4	4	4	4	4	4	4	4	4	4	4	4	4	4	4	4	4	4	4	4	4	4	4	4	4	4	4	4	4	4	4	4	4
4	4	4	4	4	4	4	4	4	4	4	4	4	4	4	4	4	4	4	4	4	4	4	4	4	4	4	4	4	4	4	4	4	4	4	4	4	4	4	4	4	4	4	4	4	4	4	4	4	4
5	5	5	4	5	5	5	5	4	5	5	4	6	5	6	5	6	5	4	5	6	5	5	5	6	6	5	6	5	5	6	5	6	6	5	6	6	6	5	6	6	5	5	6	5	6	5	5	5	6
7	7	7	7	7	7	7	7	7	7	7	7	7	7	7	7	7	7	7	7	7	7	7	7	7	7	7	7	7	7	7	7	7	7	7	7	7	7	7	7	4	4	4	4	4	7	7	4	7	4
5	4	4	3	5	5	3	3	4	3	4	6	7	5	4	5	5	4	4	5	4	5	5	5	5	4	4	5	4	4	6	3	3	4	3	2	5	2	5	4	4	5	4	4	5	6	5	5	4	6
5	5	5	4	5	4	3	6	4	4	5	4	5	4	5	5	6	4	6	4	5	4	5	6	4	6	6	4	5	6	6	5	5	4	6	5	6	5	5	6	6	5	6	6	5	6	4	6	6	6
6	6	6	7	7	7	5	5	7	7	6	7	7	5	5	5	5	6	5	7	6	6	6	5	7	7	7	7	7	6	6	7	6	6	5	7	5	5	7	7	6	6	6	6	6	7	7	5	7	5
4	4	4	2	6	2	4	4	4	5	4	4	4	4	4	4	4	4	4	4	4	4	4	4	4	4	4	4	4	4	4	4	4	4	4	4	4	4	4	4	4	4	4	4	4	4	4	4	4	4
5	4	2	2	4	2	2	4	7	7	2	5	5	2	6	5	5	2	5	2	2	6	5	2	2	6	6	6	5	2	4	1	4	1	1	2	1	2	2	5	4	6	2	5	2	4	2	5	6	6
1	1	1	1	1	1	1	1	1	1	1	1	1	1	1	1	1	1	1	1	1	1	1	1	1	1	1	1	1	1	1	1	1	1	1	1	1	1	1	1	1	1	1	1	1	1	1	1	1	1
4	6	5	6	7	6	4	4	6	7	5	6	5	4	5	4	4	4	6	6	5	5	5	4	6	7	7	7	7	5	5	7	6	7	2	6	4	4	7	7	4	4	4	6	6	7	6	4	7	5
7	7	7	7	7	6	7	7	7	7	7	7	7	7	7	7	7	7	7	7	7	7	7	7	7	7	7	7	7	7	7	7	7	7	7	7	7	7	7	7	7	7	7	7	7	7	7	7	7	7
4	3	3	3	5	3	3	1	3	4	2	1	5	1	1	1	2	4	1	4	2	1	5	4	1	3	2	1	1	1	2	4	3	4	2	2	2	2	2	2	3	3	3	3	2	1	4	2	2	2
7	7	5	7	7	3	7	7	7	7	7	7	7	7	5	7	7	5	7	5	7	7	7	7	7	7	6	7	6	6	6	7	6	2	7	7	5	4	7	7	5	7	6	7	7	7	7	7	7	7
7	7	7	7	7	7	7	7	7	7	7	7	7	7	7	7	7	7	7	7	7	7	7	7	7	7	7	7	7	7	7	7	7	7	7	7	7	7	7	7	7	7	7	7	7	7	7	7	7	7
4	4	5	4	4	5	4	3	4	4	3	4	6	5	5	5	4	4	3	5	4	4	4	4	4	6	4	3	4	5	4	4	4	6	4	4	3	3	4	4	5	5	5	4	3	6	5	4	5	3
6	6	5	6	6	6	6	6	4	4	5	6	6	6	4	3	4	5	4	6	5	5	5	5	5	4	4	5	5	5	5	5	4	6	5	5	5	5	5	4	6	6	6	4	5	4	6	5	6	5
7	7	7	6	7	6	6	6	7	7	7	7	6	7	7	7	6	6	6	6	7	6	7	6	6	7	7	6	6	6	7	7	5	5	6	6	5	6	7	7	6	5	6	6	5	5	6	6	5	6
7	4	5	5	3	4	5	4	4	5	6	4	5	5	4	5	5	5	4	4	4	5	5	5	5	5	5	5	4	5	4	4	5	4	4	4	4	4	4	5	4	4	3	3	4	4	4	3	3	3
7	7	7	7	7	7	7	7	7	7	7	7	7	7	7	7	7	7	7	7	7	7	7	7	7	7	7	7	7	7	7	7	7	7	7	7	7	7	7	7	7	7	7	7	7	7	7	7	7	7
4	4	7	7	7	5	1	6	5	7	3	3	3	4	5	7	2	4	6	7	7	1	1	4	4	7	7	4	4	7	4	5	7	4	4	4	4	4	7	5	6	4	7	7	6	5	7	7	5	5
6	2	1	1	6	1	1	6	6	6	2	6	6	2	2	2	6	1	6	1	1	7	1	2	1	5	6	5	7	3	4	1	6	3	3	5	2	2	2	3	5	7	3	5	4	7	2	2	5	5
5	5	4	5	5	2	2	3	4	5	6	4	5	5	4	6	4	6	3	6	3	6	4	4	4	5	4	5	5	4	5	5	5	6	4	4	5	4	6	3	3	6	4	6	5	4	5	5	5	4
6	6	6	6	6	6	6	6	6	6	6	6	6	6	6	6	6	6	6	6	6	6	6	6	6	6	6	6	6	6	6	6	6	6	6	6	6	6	6	6	6	6	6	6	6	6	6	6	6	6
6	7	7	7	4	7	4	5	4	5	4	4	5	4	4	4	4	4	5	7	5	4	4	4	4	5	4	5	4	4	5	4	4	4	5	4	4	4	5	4	5	5	7	4	6	6	4	5	5	6
5	5	5	5	5	5	5	5	5	5	5	5	5	5	5	5	5	5	5	5	5	5	5	5	5	5	5	5	5	5	5	5	5	5	5	5	5	5	5	5	5	5	5	5	5	5	5	5	5	5
7	7	7	7	7	7	7	7	7	7	7	7	7	7	7	7	7	7	7	7	7	7	7	7	7	7	7	7	7	7	7	7	7	7	7	7	7	7	7	7	7	7	7	7	7	7	7	7	7	7
6	6	6	6	6	6	6	6	6	6	6	6	6	6	6	6	6	6	6	6	6	6	6	6	6	6	6	6	6	6	6	6	6	6	6	6	6	6	6	6	6	6	6	6	6	6	6	6	6	6
2	2	2	5	7	6	2	2	7	7	2	7	6	2	2	2	2	2	2	5	4	2	4	2	5	6	7	7	7	4	4	5	2	4	2	5	2	2	5	6	2	4	2	2	4	6	5	2	7	2
5	6	3	4	6	4	5	5	5	7	5	5	3	4	4	6	5	6	6	6	7	7	7	6	7	7	6	7	5	6	5	6	7	4	7	7	7	7	7	5	4	5	3	7	6	4	7	5	7	6
5	5	5	5	6	5	5	6	6	6	6	5	5	6	5	5	5	4	4	4	5	4	4	5	4	6	5	5	5	5	4	5	4	5	5	4	5	5	4	4	6	5	6	5	5	4	5	4	5	6
4	4	5	5	5	5	4	4	4	4	4	4	4	4	4	5	4	4	4	5	4	4	4	4	4	5	4	4	5	5	4	4	4	5	5	6	4	4	5	5	4	4	4	5	4	5	5	5	5	4
5	5	5	4	5	6	4	4	5	6	4	5	5	4	4	4	4	4	5	4	4	6	6	4	5	6	7	6	6	6	5	5	5	6	5	5	5	4	5	5	5	4	4	6	5	7	5	5	5	5
5	5	3	2	6	2	4	5	6	6	5	6	3	3	3	3	5	5	2	2	5	5	6	5	6	3	6	6	6	2	6	6	6	2	5	6	6	6	6	6	3	6	3	5	6	6	6	4	6	6
5	5	4	6	5	5	5	5	4	4	4	4	5	5	4	5	5	5	5	6	4	5	5	5	4	5	4	4	5	4	4	5	4	5	5	4	4	4	5	5	5	4	4	4	5	5	4	4	5	4
7	7	4	4	7	5	4	5	6	4	6	6	5	4	4	4	5	5	7	5	5	5	6	5	6	5	6	7	6	5	6	6	5	6	4	7	5	5	7	7	5	6	5	5	6	6	7	4	5	5
5	5	2	3	5	4	3	6	6	7	4	7	6	2	4	3	5	4	5	3	4	5	4	3	3	6	7	7	5	5	5	5	5	5	4	7	4	4	4	3	3	4	3	5	4	6	4	6	6	5
4	4	3	6	6	5	3	3	6	6	4	4	4	4	5	5	5	4	5	4	4	4	3	4	5	6	5	5	6	4	4	6	4	4	4	6	4	4	6	5	4	3	3	3	3	6	6	3	6	3
7	6	5	7	6	6	6	6	6	6	6	6	6	6	6	6	6	6	6	6	6	6	6	6	6	6	6	6	6	6	6	6	6	6	6	6	6	6	6	6	6	6	6	6	6	6	6	6	6	6
3	4	4	3	3	5	1	5	7	4	2	5	6	2	2	6	5	3	5	2	4	5	3	2	4	4	3	6	6	5	3	3	5	4	3	5	1	1	2	3	3	4	4	3	3	6	3	3	5	3
5	5	5	6	6	6	4	5	5	5	5	5	5	4	4	6	5	6	5	5	6	6	5	4	5	6	5	6	6	5	5	5	5	4	4	5	4	4	5	5	5	5	5	5	5	6	5	5	6	5
3	4	1	1	6	7	5	5	6	7	4	7	1	1	1	1	4	4	4	1	5	4	5	4	7	1	7	7	7	1	5	7	5	1	4	6	3	3	6	7	1	6	1	4	4	1	6	1	7	6
7	7	7	7	7	7	7	7	7	7	7	7	7	7	7	7	7	7	7	7	7	7	7	7	4	7	7	7	7	4	7	7	7	7	7	7	7	7	7	7	7	7	7	7	7	4	7	7	7	7
3	3	3	7	7	7	4	3	7	7	4	6	5	6	6	5	4	4	6	7	6	5	4	6	7	6	6	6	7	5	7	6	7	5	3	6	4	4	6	7	4	6	5	4	5	7	5	5	3	3
7	7	7	7	7	7	7	7	7	7	7	7	7	7	7	7	7	7	7	7	7	7	7	7	7	7	7	7	7	7	7	7	7	7	7	7	7	7	7	7	7	7	7	7	7	7	7	7	7	7
7	7	4	4	7	2	6	6	7	7	1	7	7	1	7	7	7	1	7	1	1	7	7	1	1	7	7	7	7	1	7	1	7	7	1	1	1	1	1	6	7	7	1	7	1	7	1	7	7	7
3	5	5	6	5	5	3	4	5	5	4	6	3	6	4	4	4	4	5	4	5	6	5	4	4	7	6	6	5	4	5	4	5	6	4	4	4	4	4	4	5	6	4	6	4	4	4	6	6	5
3	1	1	5	5	6	3	2	5	5	3	6	5	3	2	3	2	2	2	5	4	4	4	3	4	6	6	6	6	4	4	3	2	4	2	2	1	1	4	5	4	4	2	3	2	5	1	1	5	2
5	4	4	4	4	4	6	6	6	6	5	5	5	5	5	5	5	5	5	5	4	5	4	4	4	4	4	4	4	4	4	4	4	4	4	4	4	4	5	4	4	4	4	4	4	4	4	4	4	4
6	5	2	5	7	3	4	4	4	4	3	3	3	1	2	3	3	5	6	4	6	6	5	4	4	7	6	5	6	5	4	5	4	4	5	4	4	3	7	4	3	4	4	4	4	4	7	4	5	4
5	6	4	4	5	5	3	5	7	7	5	5	5	3	4	3	4	4	3	5	6	6	4	5	6	6	5	6	6	6	5	5	5	5	4	6	4	3	4	4	4	5	3	3	4	5	5	4	6	5
7	7	1	3	7	1	7	3	7	7	4	6	5	1	2	2	2	5	4	6	6	6	7	3	7	6	7	7	7	4	4	4	5	3	3	7	5	4	7	7	4	3	3	3	5	2	7	3	3	3
3	6	2	2	5	2	2	4	6	5	2	3	2	2	4	4	4	2	4	2	4	4	2	3	4	6	2	6	5	2	3	2	4	6	3	3	4	3	3	2	2	6	2	2	3	6	5	5	6	6
6	5	4	7	7	6	4	5	7	7	6	5	6	5	6	5	5	5	5	7	6	5	7	4	7	7	7	7	7	6	6	5	5	5	5	6	5	5	6	6	5	6	5	4	7	7	6	7	6	5
4	5	4	6	6	6	3	3	6	6	6	5	6	6	6	6	3	4	6	5	6	3	5	4	5	5	5	3	5	5	6	5	5	5	4	5	4	4	6	4	6	6	4	5	6	6	3	3	5	3
5	5	1	1	5	1	1	4	7	7	1	5	4	1	4	4	4	1	4	1	1	5	4	1	1	7	5	6	5	1	4	1	4	5	1	1	1	1	1	4	4	7	1	5	1	5	1	4	7	6
4	5	5	4	4	5	4	5	5	6	5	5	5	5	5	5	6	5	5	5	5	5	5	5	4	5	5	5	5	5	5	6	6	5	5	5	5	5	5	5	6	4	6	5	5	5	4	5	4	5
6	7	4	4	6	5	6	6	6	6	5	6	5	4	6	6	6	5	6	6	7	6	5	6	5	6	6	7	6	6	5	5	6	6	5	5	5	6	6	6	6	6	6	6	6	5	6	5	6	6
4	6	3	3	7	4	6	6	7	7	6	6	3	3	3	3	7	6	6	3	6	7	6	6	6	3	6	6	6	3	6	7	6	2	6	7	7	7	7	7	7	7	7	7	7	7	7	7	7	7
5	6	3	5	6	5	5	6	6	7	4	6	7	4	4	6	5	5	5	7	6	6	6	5	7	7	7	7	7	5	5	7	5	5	4	6	5	5	5	6	5	5	4	5	5	5	5	5	6	6
5	5	4	5	6	6	3	4	7	6	4	5	6	3	5	5	4	4	6	4	4	6	6	4	4	6	5	6	5	4	5	4	5	5	4	5	4	4	4	5	5	6	5	5	3	4	5	5	6	6
4	4	4	4	4	4	4	4	4	4	4	3	4	4	4	4	4	4	4	3	3	4	3	4	4	4	4	4	4	4	4	4	4	4	4	1	4	4	4	3	3	4	3	4	6	4	3	3	3	4
5	6	6	6	6	6	7	6	7	6	6	6	6	6	6	6	6	6	6	7	7	7	7	7	7	6	6	6	6	6	6	6	6	5	6	5	6	6	6	6	6	6	5	6	6	6	6	6	6	6
7	4	5	5	7	6	6	5	5	5	5	6	5	6	5	6	5	7	6	6	7	6	7	6	6	6	6	6	6	6	6	6	5	6	4	6	4	6	6	6	6	5	6	5	6	6	6	5	5	5
1	5	4	3	6	2	2	2	6	6	5	5	4	4	4	4	4	3	4	3	4	3	3	2	2	5	4	6	5	4	4	4	4	5	4	3	2	3	2	2	5	3	4	2	2	6	3	2	3	3
4	5	5	7	6	7	2	2	6	7	4	7	6	3	3	3	3	3	3	6	5	3	4	3	6	7	7	7	7	3	3	6	2	2	1	7	2	2	7	7	1	2	3	3	3	7	6	1	6	1
7	6	6	6	6	7	5	5	6	6	5	6	6	5	5	5	4	5	5	5	6	6	6	4	6	6	6	6	6	5	6	6	6	6	7	6	7	6	5	7	6	6	6	6	6	6	7	4	5	3
2	2	2	6	6	2	2	2	2	6	2	6	6	2	2	2	2	2	2	6	2	2	2	2	6	6	6	6	6	2	2	6	2	2	2	6	2	2	6	6	2	2	2	2	2	6	6	2	6	2
7	6	6	6	7	6	6	6	6	6	6	6	6	6	6	6	6	6	7	6	7	6	7	7	6	6	7	6	7	6	6	6	6	6	7	7	6	6	7	6	6	6	6	7	6	6	6	6	7	6
6	5	5	5	6	5	2	2	6	7	4	6	6	4	3	2	1	2	1	4	4	3	5	3	6	7	5	7	7	3	4	6	4	5	2	6	2	2	6	7	4	5	4	4	4	6	6	3	7	3
3	2	2	2	2	2	2	2	2	2	2	2	2	2	2	2	2	2	2	2	2	2	2	2	2	2	2	2	2	2	2	2	2	2	2	2	2	2	2	2	2	3	2	2	3	2	2	2	2	2
1	7	7	4	7	5	6	5	7	7	5	7	5	5	5	6	3	5	3	6	5	4	6	4	5	6	5	5	5	7	5	6	4	6	4	6	6	6	7	7	7	6	7	7	7	5	7	7	7	7
5	6	4	5	6	5	4	4	6	6	5	5	6	3	4	3	4	4	4	5	4	4	5	4	5	6	6	6	6	6	6	5	6	6	4	5	4	4	5	6	5	6	4	5	4	6	5	5	6	5
7	6	4	5	7	3	4	6	4	7	5	4	5	5	4	5	5	4	7	7	7	7	4	4	5	7	7	7	5	4	6	5	7	5	5	6	6	5	7	5	6	7	5	6	4	5	4	5	5	6
6	4	5	6	6	6	2	3	4	7	5	2	5	4	3	3	1	4	4	4	3	1	6	3	2	6	6	6	7	5	6	5	5	5	4	7	4	3	4	5	5	2	5	5	6	7	6	3	7	3
7	7	7	7	7	7	7	7	7	7	7	7	7	7	7	7	7	7	7	7	7	7	7	7	7	7	7	7	7	7	7	7	7	7	7	7	7	7	7	7	7	7	7	7	7	7	7	7	7	7
7	7	6	7	7	7	6	6	7	7	7	6	6	7	6	7	6	6	7	6	6	7	5	7	7	6	5	6	7	7	6	5	7	5	5	7	5	6	6	5	5	7	5	5	7	7	5	5	6	7
7	7	4	5	7	4	7	6	6	6	6	6	5	6	6	6	6	6	6	6	4	5	5	6	6	5	6	6	6	6	5	5	6	6	6	6	5	6	5	5	6	6	5	5	5	5	6	5	5	5
7	6	5	3	6	3	3	6	7	7	3	6	5	3	6	5	6	3	6	3	3	7	5	3	3	7	6	7	5	3	5	3	5	7	3	3	3	3	3	5	5	7	3	6	3	5	3	6	6	7
4	6	5	6	6	6	4	4	6	6	6	7	7	4	5	5	5	5	6	7	4	6	7	5	6	7	7	7	7	5	6	6	5	7	5	6	3	3	5	6	5	5	4	6	6	7	6	5	7	5
7	7	6	6	7	6	7	3	6	6	3	3	4	4	4	4	3	7	7	4	7	4	5	5	4	4	7	4	7	4	6	4	4	4	4	6	6	4	7	4	4	4	4	4	4	4	4	4	7	4
7	7	7	7	7	7	7	7	7	7	7	7	7	7	7	7	7	7	7	7	7	7	7	7	7	7	7	7	7	7	7	7	7	7	7	7	7	7	7	7	7	7	7	7	7	7	7	7	7	7
4	4	4	4	4	4	4	4	4	4	4	4	4	4	4	4	4	4	4	4	4	4	4	4	4	4	4	4	4	4	4	4	4	4	4	4	4	4	4	4	4	4	4	4	4	4	4	4	4	4
2	3	4	2	4	5	2	4	2	5	4	3	5	5	3	6	2	4	3	3	5	4	3	5	2	4	4	4	4	3	2	5	4	3	6	6	3	4	4	4	2	3	4	4	4	5	3	6	6	3
6	6	7	7	6	6	6	7	6	7	7	6	7	7	6	7	6	7	6	7	7	6	6	7	6	6	7	6	5	6	7	7	6	6	7	6	3	7	7	7	7	7	6	6	6	6	6	7	7	6
4	5	4	4	4	4	4	4	6	5	3	5	4	4	4	4	3	5	4	3	3	4	3	4	3	5	6	5	5	4	4	4	4	4	2	3	3	3	3	4	4	5	3	4	3	4	3	4	4	4
3	4	3	4	7	5	3	4	6	5	5	6	6	4	4	4	5	3	4	5	4	5	5	4	5	4	7	5	6	4	5	6	5	4	4	6	4	4	7	6	7	5	5	6	4	5	6	5	6	6
4	4	4	4	4	4	4	4	4	4	4	4	4	4	4	4	4	4	4	4	4	4	4	4	4	4	4	4	4	4	4	4	4	4	4	4	4	4	4	4	4	4	4	4	4	4	4	4	4	4
5	5	1	3	7	4	1	3	6	6	2	5	2	2	2	2	2	2	2	2	2	4	5	2	2	5	6	6	5	2	3	2	5	2	2	2	2	2	2	5	2	5	2	6	2	2	6	3	6	6
6	6	5	5	6	6	4	5	5	6	6	5	5	6	5	5	6	5	5	5	6	5	5	6	5	5	6	5	5	5	5	5	6	6	5	5	5	6	5	5	6	5	6	6	5	5	6	6	5	6
6	5	7	5	6	5	7	5	7	6	6	5	7	7	5	6	6	7	6	7	7	7	6	7	6	7	6	7	6	7	7	7	6	7	6	7	6	7	6	7	2	2	5	5	2	6	7	6	7	5
1	2	2	3	5	3	4	5	7	6	5	4	4	2	2	1	5	3	3	6	6	2	5	4	5	4	7	5	5	4	5	7	5	4	4	5	4	4	7	7	6	6	4	5	5	5	7	4	5	5
5	5	5	5	6	4	5	5	5	5	6	5	6	5	4	5	5	5	5	5	6	6	5	5	6	5	5	6	5	5	5	5	5	5	5	5	5	5	5	5	6	6	6	6	6	6	6	6	6	6
7	7	7	7	7	7	7	7	7	7	7	7	7	7	7	7	7	7	7	7	7	7	7	7	7	7	7	7	7	7	7	7	7	7	7	7	7	7	7	7	7	7	7	7	7	7	7	7	7	7
7	7	7	7	7	7	7	7	7	7	7	7	7	7	7	7	7	7	7	7	7	7	7	7	7	7	7	7	7	7	7	7	7	7	7	7	7	7	7	7	7	7	7	7	7	7	7	7	7	7
7	6	4	6	6	6	4	5	6	7	4	7	6	4	5	5	5	4	5	6	5	6	6	4	6	7	7	7	7	6	6	6	5	6	4	5	4	4	6	7	5	6	4	5	6	6	6	5	7	5
5	5	6	5	4	3	6	5	4	6	6	7	6	6	6	7	6	6	6	6	6	6	6	7	7	7	6	6	7	6	6	6	7	7	6	6	6	6	6	7	6	6	7	7	6	6	5	4	4	5
5	4	3	4	3	5	4	4	3	5	4	3	2	6	5	5	5	6	5	4	4	3	5	5	5	5	5	4	4	5	5	4	5	5	4	5	5	3	4	4	4	5	4	4	5	4	3	5	5	4
4	4	4	4	4	4	4	4	4	4	5	4	3	4	4	4	4	4	4	5	4	4	4	4	4	4	4	4	4	4	5	4	4	4	4	3	3	3	4	4	5	3	4	4	4	4	4	4	4	3
4	4	4	4	4	4	4	4	4	4	5	4	4	4	4	4	4	4	4	4	4	4	4	4	4	4	4	4	4	4	4	4	4	4	4	4	4	4	4	4	4	4	4	4	4	4	4	4	4	4
3	2	2	3	4	3	5	4	6	5	4	3	3	3	5	5	5	2	4	3	3	4	2	3	4	3	5	6	5	4	3	3	4	3	4	3	2	4	4	3	3	4	3	2	4	3	3	4	4	4
4	6	5	4	3	5	4	5	6	6	3	5	6	5	6	6	6	5	5	6	4	5	6	6	5	6	5	6	6	5	6	5	6	6	4	6	5	5	6	6	5	6	5	5	6	5	6	5	4	6
5	6	3	4	6	6	3	5	6	6	5	6	6	5	3	5	5	6	5	6	5	5	6	5	6	6	6	7	5	5	5	6	5	6	5	7	5	5	6	6	5	6	5	4	4	4	7	4	5	5
7	7	4	6	6	6	4	5	7	7	5	7	5	4	6	7	6	5	7	5	5	7	4	4	4	7	4	6	7	4	6	4	7	4	4	4	4	4	4	5	5	7	5	4	5	7	4	4	7	7
4	4	4	4	4	4	4	4	4	4	4	4	4	4	4	4	4	4	4	4	4	4	4	4	4	4	4	4	4	4	4	4	4	4	4	4	4	4	4	4	4	4	4	4	4	4	4	4	4	4
1	5	1	5	5	6	1	3	7	1	1	3	4	6	5	5	6	5	5	1	5	6	5	6	4	4	5	4	5	3	4	4	4	5	4	4	6	4	5	5	4	4	4	5	3	4	5	4	5	5
5	4	5	5	6	5	5	5	5	5	4	4	4	4	4	4	4	4	4	4	4	4	4	4	4	4	4	4	4	4	4	4	4	4	4	4	4	4	4	4	4	4	4	4	4	4	4	4	4	4
5	4	5	5	5	4	5	5	4	5	4	5	4	4	5	5	4	4	5	4	4	4	5	5	4	5	4	5	4	5	4	4	4	4	4	4	4	5	4	4	4	5	4	4	5	4	5	4	5	4
5	6	5	5	6	5	5	5	5	6	5	6	5	6	6	6	5	6	5	5	6	6	6	5	6	6	7	7	6	6	6	6	6	6	6	6	6	5	5	5	6	6	6	6	6	5	6	6	5	6
6	1	1	3	7	3	1	1	5	6	3	1	2	1	1	2	1	6	4	4	4	1	5	4	1	4	6	4	6	6	3	2	4	5	5	5	2	2	5	3	2	1	2	6	2	2	2	1	5	2
7	6	1	2	7	2	3	3	5	6	1	6	2	2	2	2	2	6	6	2	6	6	7	4	6	2	6	4	6	2	4	6	5	5	2	2	2	3	6	6	3	4	2	5	6	2	7	2	6	3
4	6	5	7	6	6	4	4	5	6	5	6	6	4	4	4	4	5	4	6	5	5	5	4	6	6	6	6	6	5	5	6	5	5	4	6	4	4	6	6	5	5	5	5	5	6	6	4	6	4
4	4	4	4	4	4	4	4	4	4	4	4	4	4	4	4	4	4	4	4	4	4	4	4	4	4	4	4	4	4	4	4	4	4	4	4	4	4	4	4	4	4	4	4	4	4	4	4	4	4
5	5	5	6	5	5	5	5	5	5	6	5	5	4	5	5	4	5	5	5	6	5	5	5	5	5	5	5	5	5	5	5	5	5	5	5	5	5	5	5	5	5	5	5	5	5	5	5	5	5
5	6	6	6	6	6	5	5	6	7	5	6	7	5	5	5	5	6	5	7	6	6	6	5	6	7	6	7	6	6	6	6	5	6	5	7	5	5	6	6	5	6	5	5	6	6	7	5	6	5
7	5	4	5	5	5	6	4	5	5	6	6	7	7	7	7	7	7	7	7	7	7	7	7	7	7	7	7	7	7	7	7	7	7	7	7	7	7	7	7	7	7	7	7	7	7	7	7	7	7
5	5	5	5	6	5	5	6	6	6	6	5	5	6	5	5	5	4	4	4	5	4	4	5	4	6	5	5	5	5	4	5	4	5	5	4	5	5	4	4	6	5	6	5	5	4	5	4	5	6
4	5	2	2	6	3	6	5	4	4	5	6	3	3	4	3	4	5	4	3	6	5	5	4	5	4	6	5	6	3	4	6	3	3	4	6	5	4	6	5	3	5	4	5	5	4	4	4	5	5
2	3	2	2	2	2	4	4	3	3	3	3	2	3	4	4	4	3	3	3	3	3	4	4	3	2	2	3	2	3	3	2	4	3	4	3	4	4	3	2	3	3	3	3	3	2	3	3	2	3
4	4	4	4	4	4	4	4	4	4	4	4	4	4	4	4	4	4	4	4	4	4	5	5	3	3	5	4	5	4	4	4	4	4	4	5	5	4	4	4	4	4	4	4	4	4	4	3	5	4
5	5	2	5	7	5	4	4	6	7	4	6	5	4	4	5	4	3	5	3	4	5	5	4	3	6	4	6	5	4	4	4	5	5	2	6	1	2	3	4	4	6	2	5	3	5	3	2	4	6
4	6	4	6	6	6	4	5	6	5	5	5	6	5	5	5	5	4	4	6	5	5	5	4	6	6	6	6	6	4	5	6	5	5	4	6	4	4	6	6	5	5	5	5	5	6	6	4	6	4
2	2	2	2	2	2	2	2	3	3	3	3	3	3	3	3	3	3	3	3	3	3	3	3	3	3	3	3	3	3	3	3	3	3	3	3	3	3	3	3	3	3	3	3	3	3	3	2	3	2
4	5	5	5	7	4	4	4	4	4	5	5	4	4	4	4	4	5	5	6	5	5	4	4	4	4	4	4	5	4	5	5	5	5	5	4	4	4	4	4	5	4	4	4	4	7	4	4	4	4
1	2	2	5	4	5	2	2	6	6	2	6	5	1	2	2	2	3	1	2	4	3	5	2	6	7	5	6	5	4	4	6	2	3	2	6	3	3	6	5	4	4	4	4	4	6	6	6	5	2
7	7	7	7	7	7	7	7	7	7	7	7	7	7	7	7	7	7	7	7	7	7	7	7	7	7	7	7	7	7	7	7	7	7	7	7	7	7	7	7	7	7	7	7	7	7	7	7	7	7
4	4	4	6	6	7	4	5	6	5	5	4	6	6	5	4	6	6	4	6	5	4	6	4	4	7	6	5	5	6	5	5	4	6	4	7	5	5	6	5	6	4	4	5	6	6	7	4	6	4
7	7	7	7	7	7	7	7	7	7	7	7	7	7	7	7	7	7	7	7	7	7	7	7	7	7	7	7	7	7	7	7	7	7	7	7	7	7	7	7	7	7	7	7	7	7	7	7	7	7
5	5	5	5	6	5	5	6	6	6	6	5	5	6	5	5	5	4	4	4	5	4	4	5	4	6	5	5	5	5	4	5	4	5	5	4	5	5	4	4	6	5	6	5	5	4	5	4	5	6
5	5	3	4	4	4	3	3	4	6	5	4	3	4	5	5	4	4	4	5	4	6	4	4	4	6	4	6	4	5	5	4	4	4	4	4	5	4	5	5	5	4	6	6	3	5	3	4	6	5
5	5	5	6	7	6	6	6	6	7	5	6	6	4	4	4	4	5	4	6	5	4	5	4	7	6	6	6	6	5	5	6	5	5	4	6	4	4	6	6	5	5	5	5	5	6	6	4	6	5
3	6	4	6	6	4	3	4	6	7	3	5	5	4	5	4	4	4	4	5	5	5	4	3	5	5	5	5	5	4	4	5	6	6	4	5	4	4	6	5	4	5	4	5	5	6	6	6	6	4
6	4	3	3	6	5	1	2	6	6	3	7	7	3	2	3	3	2	3	7	4	3	3	3	7	7	7	6	6	3	5	6	4	4	2	6	3	3	6	6	3	3	3	2	4	5	6	2	6	3
2	3	2	4	4	6	4	4	5	6	4	5	5	3	3	3	3	6	6	6	6	4	4	4	6	6	4	7	5	4	3	4	4	4	4	6	4	4	4	4	4	4	4	4	4	4	6	4	4	5
6	6	6	6	6	6	6	6	6	6	5	6	6	5	5	5	6	5	6	6	7	6	5	6	6	5	6	5	6	6	6	5	6	6	6	6	6	5	6	5	6	6	5	6	5	6	6	6	5	6
4	4	4	4	4	4	4	4	4	4	4	4	4	4	4	4	4	4	4	4	4	4	4	4	4	4	4	4	4	4	4	4	4	4	4	4	4	4	4	4	4	4	4	4	4	4	4	4	4	4
5	5	2	2	5	3	3	4	5	6	5	5	3	2	2	2	4	6	5	3	6	5	4	5	5	3	5	6	5	3	5	5	5	2	4	6	5	4	5	5	2	5	2	4	5	4	5	2	5	4
7	6	6	6	5	5	4	5	6	5	5	6	6	5	5	6	7	6	6	6	6	5	6	7	6	6	5	7	7	6	6	6	4	6	5	7	6	7	6	6	6	6	5	6	4	6	6	3	4	3
1	1	1	7	7	7	1	1	7	7	1	7	7	1	1	1	1	1	1	7	4	3	5	1	6	7	7	7	7	2	3	6	1	2	1	6	1	1	7	7	2	3	2	2	3	7	7	1	7	1
1	1	1	7	7	7	1	1	7	7	1	7	7	1	1	1	1	1	1	7	4	3	5	1	6	7	7	7	7	2	3	6	1	2	1	6	1	1	7	7	2	3	2	2	3	7	7	1	7	1
1	1	1	7	7	7	1	1	7	7	1	7	7	1	1	1	1	1	1	7	4	3	5	1	6	7	7	7	7	2	3	6	1	2	1	6	1	1	7	7	2	3	2	2	3	7	7	1	7	1
4	4	6	6	5	5	6	5	5	6	5	5	4	3	4	4	3	6	3	5	4	4	3	3	4	3	5	5	5	6	5	5	4	4	5	5	4	5	5	5	4	5	5	5	5	5	5	5	3	5
4	4	3	3	5	6	4	3	5	6	4	5	5	4	4	4	5	5	5	5	4	4	5	4	4	4	5	5	5	5	3	3	4	4	5	6	4	3	4	3	4	4	4	5	3	4	4	4	6	3
6	4	5	5	5	3	5	6	5	6	6	6	2	4	6	5	5	5	4	4	7	5	4	4	5	6	5	5	4	7	6	6	5	6	2	4	5	5	6	4	4	6	5	5	6	6	6	6	2	6
[truncated: 1 more columns]
